# Supplementary material for: 4-Amino-5-(2-hydroxy­benzyl­idene­amino)benzene-1,2-dicarbonitrile
Source: Acta Crystallogr Sect E Struct Rep Online. 2009 Apr 8;65(Pt 5):o963. doi: 10.1107/S160053680901157X (PMC2977663; doi:10.1107/S160053680901157X)
Supplement: Supplementary file 2 [file e-65-0o963-Isup2.hkl]

# 
# h,k,l, Fc-squared, Fo-squared, sigma(Fo-squared) and status flag 
# 
data_I
_shelx_title ' ww in P2(1)/c' 
_shelx_refln_list_code          4 
_shelx_F_calc_maximum      224.28 
_exptl_crystal_F_000       544.00 
_reflns_d_resolution_high  0.7690 
 
loop_ 
 _symmetry_equiv_pos_as_xyz 
 'x, y, z' 
 '-x, y+1/2, -z+1/2' 
 '-x, -y, -z' 
 'x, -y-1/2, z-1/2' 
 
_cell_length_a    14.0158 
_cell_length_b    12.3650 
_cell_length_c     7.3557 
_cell_angle_alpha  90.000 
_cell_angle_beta   99.904 
_cell_angle_gamma  90.000 
 
_shelx_F_squared_multiplier     1.000 
 
loop_ 
 _refln_index_h 
 _refln_index_k 
 _refln_index_l 
 _refln_F_squared_calc 
 _refln_F_squared_meas 
 _refln_F_squared_sigma 
 _refln_observed_status 
   1   0   0      340.06       -0.09      0.09 o 
   3   0   0      364.25      399.17     21.56 o 
   4   0   0      433.92      458.48      5.31 o 
   5   0   0     1080.50     1153.62     11.89 o 
   6   0   0     3073.48     3198.36     30.55 o 
   7   0   0      890.51      972.19     10.83 o 
   8   0   0       11.31        8.97      1.15 o 
   9   0   0     1000.61     1054.46     12.15 o 
  10   0   0      660.28      651.93      8.71 o 
  11   0   0       90.47       98.64      3.61 o 
  12   0   0      558.70      617.39     12.05 o 
  13   0   0        7.86        9.98      3.20 o 
  14   0   0        1.50        0.31      2.49 o 
   1   1   0      370.21      382.79      4.71 o 
   2   1   0       42.95       33.93      0.99 o 
   3   1   0     1225.56     1264.49     10.67 o 
   4   1   0     2401.91     2401.22     17.57 o 
   5   1   0      531.29      563.97      8.35 o 
   6   1   0      196.07      242.85      3.26 o 
   7   1   0      108.04      127.99      3.03 o 
   8   1   0       64.60       67.50      1.74 o 
   9   1   0        1.05        0.21      0.71 o 
  10   1   0      188.16      177.95      2.81 o 
  11   1   0      141.22      138.85      2.99 o 
  12   1   0      350.95      347.76      5.70 o 
  13   1   0       49.75       58.16      3.33 o 
  14   1   0        0.35       -2.32      2.49 o 
  15   1   0        0.45       -2.77      2.77 o 
   0   2   0     4503.51     4569.66     70.54 o 
   1   2   0      103.97      110.83      2.11 o 
   2   2   0        0.04        1.60      0.76 o 
   3   2   0     1725.89     1789.75     14.95 o 
   4   2   0        0.00        0.32      0.61 o 
   5   2   0       81.97       97.18      1.49 o 
   6   2   0       55.95       50.61      1.19 o 
   7   2   0      114.95      106.87      2.14 o 
   8   2   0       67.71       66.50      1.70 o 
   9   2   0        0.34       -0.32      0.52 o 
  10   2   0       56.17       50.89      2.65 o 
  11   2   0      146.50      148.91      4.14 o 
  12   2   0      489.63      501.28     10.53 o 
  13   2   0       11.83        8.06      2.83 o 
  14   2   0       21.35       22.45      3.49 o 
  15   2   0       21.09       20.65      4.93 o 
  16   2   0        0.34        3.03      3.20 o 
   1   3   0       16.29       22.30      1.53 o 
   2   3   0      695.81      671.80      6.36 o 
   3   3   0     4100.59     4222.89     33.88 o 
   4   3   0     3376.15     3533.32     28.77 o 
   5   3   0      105.79      114.84      2.17 o 
   6   3   0      448.69      476.05      4.82 o 
   7   3   0      778.09      818.84      6.74 o 
   8   3   0       12.25        9.45      0.96 o 
   9   3   0      205.06      213.52      3.39 o 
  10   3   0      263.90      264.99      4.01 o 
  11   3   0       47.66       43.48      2.26 o 
  12   3   0      525.77      557.24      9.05 o 
  13   3   0      253.23      271.54      6.28 o 
  14   3   0       38.02       40.68      4.21 o 
  15   3   0        1.64        1.82      3.06 o 
  16   3   0        7.20        8.21      3.65 o 
  17   3   0        1.66        3.62      3.81 o 
   0   4   0     3044.46     3016.98     48.07 o 
   1   4   0       62.56       65.08      1.48 o 
   2   4   0     1132.02     1175.54     10.29 o 
   3   4   0      106.38      103.40      2.11 o 
   4   4   0      168.22      181.42      2.81 o 
   5   4   0     1001.07     1045.89      9.96 o 
   6   4   0     2671.15     2793.00     23.72 o 
   7   4   0       49.32       51.51      1.75 o 
   8   4   0      149.95      155.29      2.68 o 
   9   4   0       17.04       23.31      1.95 o 
  10   4   0        2.43        2.82      1.94 o 
  11   4   0       14.89       12.33      2.23 o 
  12   4   0      139.69      154.84      4.80 o 
  13   4   0      121.65      121.94      4.54 o 
  14   4   0       52.69       51.54      4.68 o 
  15   4   0        0.55        2.39      3.30 o 
  16   4   0        7.41        5.41      3.66 o 
  17   4   0        0.03       -0.59      4.84 o 
   1   5   0      457.91      455.75      4.95 o 
   2   5   0     1042.50     1081.29      9.85 o 
   3   5   0      234.65      205.53      2.91 o 
   4   5   0       23.69       26.78      1.27 o 
   5   5   0     1007.90     1098.47     10.65 o 
   6   5   0      132.72      139.55      2.79 o 
   7   5   0       66.29       69.79      2.15 o 
   8   5   0        0.69        3.02      1.46 o 
   9   5   0       31.65       37.60      1.99 o 
  10   5   0        5.29        0.20      1.96 o 
  11   5   0       31.97       28.99      2.91 o 
  12   5   0       55.85       53.86      4.66 o 
  13   5   0       84.05       81.57      4.06 o 
  14   5   0       27.19       30.48      3.06 o 
  15   5   0        2.49        8.84      3.63 o 
  16   5   0        0.12        4.64      3.89 o 
  17   5   0        0.42        4.03      3.97 o 
   1   6   0       63.13       67.19      2.07 o 
   2   6   0      408.91      457.83      5.24 o 
   3   6   0      125.75      163.31      2.72 o 
   4   6   0       37.43       47.12      1.51 o 
   5   6   0      180.34      195.68      3.06 o 
   6   6   0        0.13       -0.27      0.84 o 
   7   6   0       33.78       33.70      1.68 o 
   8   6   0       49.72       52.66      4.75 o 
   9   6   0      185.70      186.06      5.07 o 
  10   6   0      236.67      225.96      8.93 o 
  11   6   0        3.78        3.34      2.83 o 
  12   6   0        8.29       10.45      2.34 o 
  13   6   0        1.47        0.57      2.20 o 
  14   6   0       27.63       30.20      3.23 o 
  15   6   0        7.84       13.61      4.09 o 
  16   6   0        0.09        1.91      5.52 o 
   1   7   0      555.72      574.44      7.41 o 
   2   7   0        7.14        7.85      0.99 o 
   3   7   0        0.02       -0.41      0.77 o 
   4   7   0       78.17       82.52      2.13 o 
   5   7   0       30.03       29.55      1.80 o 
   6   7   0        0.00        0.27      1.11 o 
   7   7   0        0.56        0.22      1.84 o 
   8   7   0      843.79      803.85     13.92 o 
   9   7   0       10.52       11.93      2.86 o 
  10   7   0        9.84       17.10      3.12 o 
  11   7   0       64.30       65.65      3.73 o 
  12   7   0        3.84        4.80      2.39 o 
  13   7   0        0.26       -3.22      4.23 o 
  14   7   0        0.04        0.36      2.43 o 
  15   7   0        4.74        5.10      2.79 o 
  16   7   0       15.16       20.40      4.92 o 
   0   8   0        7.33       12.09      2.45 o 
   1   8   0        0.20       -0.89      0.89 o 
   2   8   0       47.86       55.07      2.48 o 
   3   8   0       42.13       40.76      1.77 o 
   4   8   0        0.49       -0.01      1.14 o 
   5   8   0      118.94      108.51      3.29 o 
   6   8   0        1.42        0.11      2.13 o 
   7   8   0        8.19       10.94      2.87 o 
   8   8   0      482.97      463.16     10.12 o 
   9   8   0       33.36       37.00      3.62 o 
  10   8   0        0.00       -1.63      2.06 o 
  11   8   0        0.56       -1.18      2.27 o 
  12   8   0        8.33        9.88      6.92 o 
  13   8   0        3.05        3.61      2.77 o 
  14   8   0        0.66       -2.65      2.65 o 
  15   8   0        6.40        5.28      3.23 o 
   1   9   0       85.85       88.11      2.59 o 
   2   9   0      106.42      107.46      2.83 o 
   3   9   0       65.71       57.14      3.34 o 
   4   9   0      453.15      452.84      7.26 o 
   5   9   0       65.77       66.34      2.94 o 
   6   9   0        3.34        1.65      2.37 o 
   7   9   0       68.59       80.14      7.84 o 
   8   9   0       70.80       80.14      4.61 o 
   9   9   0        0.91        4.56      2.37 o 
  10   9   0       13.60       14.64      3.11 o 
  11   9   0       66.99       54.65      4.47 o 
  12   9   0        6.42        6.93      2.90 o 
  13   9   0        3.02        3.35      2.95 o 
  14   9   0        0.10        0.38      2.79 o 
   0  10   0       37.81       41.23      2.89 o 
   1  10   0       24.52       25.67      1.84 o 
   2  10   0       35.59       35.26      2.41 o 
   3  10   0      121.42      131.95      4.03 o 
   4  10   0      806.28      778.44     10.71 o 
   5  10   0       69.22       66.03      4.21 o 
   6  10   0        6.96        9.02      2.79 o 
   7  10   0       26.56       21.87      3.14 o 
   8  10   0        4.07        4.93      2.56 o 
   9  10   0        0.02        0.25      2.46 o 
  10  10   0        5.00        3.89      2.76 o 
  11  10   0       10.01        3.94      2.94 o 
  12  10   0        0.89        0.88      2.58 o 
  13  10   0        4.77        4.40      3.26 o 
  14  10   0        3.96       14.24      5.70 o 
   1  11   0       23.61       23.57      2.19 o 
   2  11   0        0.73        0.64      1.58 o 
   3  11   0       51.61       49.41      3.05 o 
   4  11   0       51.35       71.84      7.21 o 
   5  11   0        3.41        6.57      2.68 o 
   6  11   0       10.32       10.80      4.10 o 
   7  11   0       17.40       16.98      4.21 o 
   8  11   0        7.24       12.26      4.16 o 
   9  11   0       27.20       28.68      3.82 o 
  10  11   0        1.33        0.29      2.62 o 
  11  11   0       13.70       12.91      3.42 o 
  12  11   0        0.08        2.91      3.12 o 
  13  11   0        0.03        3.02      5.35 o 
   0  12   0        3.02        3.42      3.11 o 
   1  12   0        8.11        8.81      2.32 o 
   2  12   0        8.90        5.77      1.84 o 
   3  12   0        7.16        3.38      2.52 o 
   4  12   0       15.31       17.35      6.59 o 
   5  12   0       34.99       38.01      3.99 o 
   6  12   0        6.22        8.09      2.86 o 
   7  12   0       22.34       25.63      5.81 o 
   8  12   0        4.96        3.10      2.83 o 
   9  12   0        4.65        2.52      2.81 o 
  10  12   0       15.06       18.60      3.51 o 
  11  12   0        0.66        1.10      5.00 o 
   1  13   0        2.33        4.17      2.87 o 
   2  13   0        5.97        4.12      2.32 o 
   3  13   0        4.35        4.37      5.48 o 
   4  13   0        0.51        2.50      2.66 o 
   5  13   0        0.05        3.92      2.83 o 
   6  13   0        1.37        5.45      4.16 o 
   7  13   0        0.02        1.21      2.78 o 
   8  13   0       11.32       14.66      3.50 o 
   9  13   0        0.01        5.26      2.71 o 
  10  13   0       25.94       37.16      7.01 o 
   0  14   0        0.01        1.36      3.42 o 
   1  14   0        0.04        2.54      2.80 o 
   2  14   0        1.82        1.88      3.64 o 
   3  14   0       17.36       22.13      4.56 o 
   4  14   0        0.25       -0.10      4.18 o 
   5  14   0        8.14        6.07      3.02 o 
   6  14   0        0.00        0.85      2.93 o 
   7  14   0        5.06        6.53      7.08 o 
   8  14   0        6.54        3.55      5.35 o 
   1  15   0        0.03       -0.96      3.64 o 
   2  15   0       14.20       18.93      4.73 o 
   3  15   0        0.46        4.91      4.43 o 
   4  15   0        1.00       -1.27      3.42 o 
   6  15   0        5.22        2.54      5.00 o 
   1  16   0        2.06        3.72      4.25 o 
 -17   1   1        0.43       -2.06      5.04 o 
 -16   1   1        0.14       -3.00      3.00 o 
 -15   1   1       34.98       38.95      5.50 o 
 -14   1   1       98.43      103.34      4.34 o 
 -13   1   1       85.42       84.01      3.84 o 
 -12   1   1      114.39      111.67      5.44 o 
 -11   1   1       60.32       62.88      2.91 o 
 -10   1   1       12.00        9.85      1.42 o 
  -9   1   1      330.60      348.85      3.80 o 
  -8   1   1      442.98      449.31      4.30 o 
  -7   1   1        2.68        1.82      0.55 o 
  -6   1   1       14.34       14.12      0.75 o 
  -5   1   1      916.16      955.25      7.07 o 
  -4   1   1        2.51        5.96      0.85 o 
  -3   1   1     3428.23     3506.28     40.82 o 
  -2   1   1     3785.11     3376.06     83.46 o 
  -1   1   1     1641.83     1571.58     17.91 o 
   0   1   1     1259.15     1128.48     13.14 o 
   1   1   1     2564.75     2530.79     28.13 o 
   2   1   1      543.54      571.40      6.23 o 
   3   1   1      532.57      551.81     10.19 o 
   4   1   1       60.88       72.81      1.45 o 
   5   1   1      221.91      241.65      2.65 o 
   6   1   1     1707.54     1827.39     14.46 o 
   7   1   1       33.62       32.68      1.77 o 
   8   1   1      143.02      134.55      2.52 o 
   9   1   1       15.85       17.47      1.10 o 
  10   1   1      351.17      330.46      4.08 o 
  11   1   1      136.21      127.55      2.69 o 
  12   1   1      186.69      176.70      4.06 o 
  13   1   1       46.00       49.86      3.24 o 
  14   1   1        0.73       -2.23      3.51 o 
  15   1   1        2.61       -1.58      3.99 o 
  16   1   1       17.90       24.36      5.48 o 
 -18   2   1        0.32       -6.05      6.05 o 
 -17   2   1       27.94       22.48      6.53 o 
 -16   2   1        1.12       -2.23      4.69 o 
 -15   2   1       47.74       49.24      3.65 o 
 -14   2   1      121.74      124.03      4.73 o 
 -13   2   1      116.06      112.07      5.49 o 
 -12   2   1      136.30      136.28      5.68 o 
 -11   2   1       55.64       56.99      2.38 o 
 -10   2   1       12.12       13.96      1.25 o 
  -9   2   1       35.94       37.00      1.51 o 
  -8   2   1      125.58      148.64      2.96 o 
  -7   2   1      592.21      652.80      5.98 o 
  -6   2   1      187.16      210.15      2.69 o 
  -5   2   1      178.47      199.25      3.44 o 
  -4   2   1       22.39       27.67      1.29 o 
  -3   2   1      599.28      611.15      6.92 o 
  -2   2   1     6556.68     6786.03     53.64 o 
  -1   2   1     6541.05     6487.21     58.34 o 
   0   2   1     3535.13     3663.75     33.28 o 
   1   2   1       77.78       86.56      2.25 o 
   2   2   1      281.97      288.80      3.84 o 
   3   2   1       53.45       56.72      1.66 o 
   4   2   1      264.56      254.45      3.36 o 
   5   2   1      378.97      387.57      4.54 o 
   6   2   1      784.38      907.77      8.04 o 
   7   2   1       79.49       74.98      1.64 o 
   8   2   1        0.69        1.58      0.69 o 
   9   2   1       35.06       36.35      1.67 o 
  10   2   1       64.65       59.50      1.85 o 
  11   2   1        3.32        3.65      1.45 o 
  12   2   1       77.15       65.67      2.75 o 
  13   2   1       73.63       71.39      3.54 o 
  14   2   1        6.75        2.66      3.48 o 
  15   2   1       11.22        7.10      4.38 o 
  16   2   1        0.41       -2.98      4.38 o 
  17   2   1        4.41        4.25      5.35 o 
 -17   3   1        0.20       -4.91      4.91 o 
 -16   3   1        6.27        7.64      3.60 o 
 -15   3   1        1.56        0.31      3.03 o 
 -14   3   1       16.41       16.38      2.78 o 
 -13   3   1      136.11      130.37      4.65 o 
 -12   3   1       95.91      106.66      3.77 o 
 -11   3   1       27.68       27.82      2.37 o 
 -10   3   1       10.72       14.06      1.47 o 
  -9   3   1        2.61        2.79      1.07 o 
  -8   3   1        6.95        6.48      0.88 o 
  -7   3   1        5.34        5.00      0.59 o 
  -6   3   1      242.06      282.60      3.45 o 
  -5   3   1      103.36      106.38      1.97 o 
  -4   3   1       16.13       12.94      0.85 o 
  -3   3   1        1.95        1.61      0.55 o 
  -2   3   1     1448.73     1538.73     13.07 o 
  -1   3   1     1641.49     1714.45     14.36 o 
   0   3   1      998.89      921.30      8.17 o 
   1   3   1     1153.09     1103.08      9.68 o 
   2   3   1       21.21       27.76      1.25 o 
   3   3   1       51.52       57.75      2.80 o 
   4   3   1      444.01      496.81      6.24 o 
   5   3   1        4.13        4.56      0.64 o 
   6   3   1      235.46      238.45      3.09 o 
   7   3   1        1.23        0.58      0.63 o 
   8   3   1        9.27        9.55      1.05 o 
   9   3   1      347.68      334.21      8.01 o 
  10   3   1      120.69      122.54      3.17 o 
  11   3   1      222.17      207.67      5.24 o 
  12   3   1       16.88       10.90      2.14 o 
  13   3   1       53.78       49.69      4.44 o 
  14   3   1        5.76        6.33      3.01 o 
  15   3   1        0.00       -1.60      3.01 o 
  16   3   1       16.76       16.17      5.48 o 
  17   3   1        0.39       11.74      5.48 o 
 -17   4   1        3.02        8.44      4.20 o 
 -16   4   1       20.38       22.21      4.26 o 
 -15   4   1       87.53       87.96      5.68 o 
 -14   4   1       62.45       62.26      4.85 o 
 -13   4   1       62.35       67.20      3.71 o 
 -12   4   1        5.73        3.06      1.66 o 
 -11   4   1       24.42       26.42      1.99 o 
 -10   4   1        8.22        9.98      1.46 o 
  -9   4   1        1.68        0.77      1.10 o 
  -8   4   1        0.09        0.48      1.26 o 
  -7   4   1      170.57      175.08      4.01 o 
  -6   4   1     1034.97     1038.46     12.17 o 
  -5   4   1       55.04       67.28      1.59 o 
  -4   4   1       72.35       73.55      1.70 o 
  -3   4   1      742.84      764.75      7.38 o 
  -2   4   1     1202.31     1240.04     11.24 o 
  -1   4   1      293.89      345.72      3.99 o 
   0   4   1     1811.92     1853.03     15.57 o 
   1   4   1        5.12        4.59      0.95 o 
   2   4   1      200.65      193.43      6.14 o 
   3   4   1       97.28       73.40      2.11 o 
   4   4   1      223.46      257.66      4.18 o 
   5   4   1      111.02      112.08      2.80 o 
   6   4   1       82.44       67.24      3.16 o 
   7   4   1        9.87       16.24      2.20 o 
   8   4   1       13.62       13.36      1.32 o 
   9   4   1        0.81       -0.36      1.01 o 
  10   4   1       47.20       40.15      2.72 o 
  11   4   1       95.92       78.08      3.68 o 
  12   4   1      712.50      664.96     10.64 o 
  13   4   1       24.74       27.94      2.85 o 
  14   4   1        6.07        7.40      2.44 o 
  15   4   1       16.16       15.12      5.59 o 
  16   4   1        8.37        6.11      3.82 o 
 -17   5   1        8.52        8.95      4.42 o 
 -16   5   1        9.73       10.65      3.95 o 
 -15   5   1       91.63       87.05      5.91 o 
 -14   5   1        9.47        9.75      3.61 o 
 -13   5   1        0.46       -0.41      1.92 o 
 -12   5   1       28.19       23.63      2.66 o 
 -11   5   1       94.99       86.07      4.61 o 
 -10   5   1      112.92      108.51      3.25 o 
  -9   5   1       34.05       31.34      2.35 o 
  -8   5   1       26.69       19.89      1.92 o 
  -7   5   1        7.89        6.64      1.53 o 
  -6   5   1      217.23      228.31      3.50 o 
  -5   5   1       19.19       25.79      1.21 o 
  -4   5   1       57.45       51.36      1.64 o 
  -3   5   1        9.29       10.64      0.91 o 
  -2   5   1      125.75      147.98      2.56 o 
  -1   5   1        9.90       11.76      0.99 o 
   0   5   1     1551.51     1580.87     13.77 o 
   1   5   1      835.78      835.35      8.08 o 
   2   5   1      251.78      230.54      4.02 o 
   3   5   1        0.30        0.28      0.67 o 
   4   5   1     1139.59     1171.06     12.81 o 
   5   5   1      250.31      228.13      4.15 o 
   6   5   1       31.06       34.33      1.79 o 
   7   5   1       18.44       23.02      1.71 o 
   8   5   1      132.64      119.66      3.33 o 
   9   5   1       21.36       13.04      2.07 o 
  10   5   1        1.29       -1.71      1.71 o 
  11   5   1       51.93       61.91      3.86 o 
  12   5   1       14.42       12.99      2.47 o 
  13   5   1       45.50       44.65      3.41 o 
  14   5   1        2.37        0.89      2.31 o 
  15   5   1       10.92        9.83      2.73 o 
  16   5   1        5.05        5.30      5.13 o 
 -16   6   1        0.02       -0.72      3.70 o 
 -15   6   1        2.01       -0.71      3.47 o 
 -14   6   1        4.17        6.57      2.45 o 
 -13   6   1       60.18       59.25      4.00 o 
 -12   6   1      114.65      107.12      4.44 o 
 -11   6   1       95.56      106.28      4.66 o 
 -10   6   1      254.02      240.50      5.88 o 
  -9   6   1        0.27        0.72      1.57 o 
  -8   6   1      124.16      113.81      3.79 o 
  -7   6   1      323.57      317.80      5.99 o 
  -6   6   1       79.73       75.74      3.01 o 
  -5   6   1       31.70       22.29      1.33 o 
  -4   6   1       51.60       59.71      2.00 o 
  -3   6   1        4.51        4.37      0.72 o 
  -2   6   1     1210.46     1222.86     11.19 o 
  -1   6   1      251.20      245.12      3.48 o 
   0   6   1     1593.58     1622.17     14.37 o 
   1   6   1      137.54      140.88      2.60 o 
   2   6   1       43.40       40.27      2.72 o 
   3   6   1       35.54       40.16      1.54 o 
   4   6   1       96.12       94.92      2.25 o 
   5   6   1        1.27        2.04      1.09 o 
   6   6   1       10.90       11.16      1.43 o 
   7   6   1        0.67        1.14      1.24 o 
   8   6   1      228.64      206.89      4.57 o 
   9   6   1       92.06       89.21      4.58 o 
  10   6   1        4.83        7.09      2.41 o 
  11   6   1       34.50       29.92      3.24 o 
  12   6   1        0.47       -0.09      3.53 o 
  13   6   1        0.00       -1.44      2.53 o 
  14   6   1       15.45       16.73      3.41 o 
  15   6   1        1.73        7.81      3.20 o 
  16   6   1       24.07       24.89      6.62 o 
 -16   7   1        6.98        9.41      4.29 o 
 -15   7   1        4.40       -0.21      3.70 o 
 -14   7   1        7.52        4.83      3.18 o 
 -13   7   1        4.10        1.69      2.73 o 
 -12   7   1        0.07        2.86      2.59 o 
 -11   7   1      332.58      331.65      7.37 o 
 -10   7   1      121.65      117.59      4.45 o 
  -9   7   1        7.73        5.31      2.52 o 
  -8   7   1       95.45       85.05      4.96 o 
  -7   7   1       35.59       35.98      2.52 o 
  -6   7   1      182.16      171.61      4.42 o 
  -5   7   1       16.70       22.25      1.41 o 
  -4   7   1      163.31      137.91      3.22 o 
  -3   7   1      507.93      512.21      5.80 o 
  -2   7   1      730.53      698.41      7.37 o 
  -1   7   1      170.82      162.31      2.95 o 
   0   7   1        6.33        9.97      1.05 o 
   1   7   1      566.84      557.07     10.99 o 
   2   7   1      384.76      337.82      5.45 o 
   3   7   1      150.89      147.81      2.93 o 
   4   7   1        0.09       -0.27      0.82 o 
   5   7   1      189.52      182.01      3.38 o 
   6   7   1       39.27       36.35      2.43 o 
   7   7   1       40.56       39.75      3.49 o 
   8   7   1      594.96      571.99     14.44 o 
   9   7   1      297.13      262.95      7.58 o 
  10   7   1       13.56       14.78      2.86 o 
  11   7   1       13.83       15.37      3.13 o 
  12   7   1        4.77        7.33      2.74 o 
  13   7   1        9.71        9.78      3.15 o 
  14   7   1       15.11       21.27      3.73 o 
  15   7   1        5.05        6.72      3.51 o 
 -15   8   1        2.85        5.29      2.80 o 
 -14   8   1        3.23        3.79      2.45 o 
 -13   8   1        2.33        4.98      2.53 o 
 -12   8   1        7.93        8.57      4.61 o 
 -11   8   1        2.19       -1.32      1.98 o 
 -10   8   1       84.73       67.98      3.70 o 
  -9   8   1       11.85       11.13      2.18 o 
  -8   8   1        2.74        1.75      1.86 o 
  -7   8   1       15.07       18.11      2.35 o 
  -6   8   1       66.52       60.12      4.23 o 
  -5   8   1        0.20       -1.21      2.17 o 
  -4   8   1      428.56      401.02      6.31 o 
  -3   8   1        5.70        5.04      1.29 o 
  -2   8   1      316.17      312.90      4.47 o 
  -1   8   1       50.51       46.73      1.88 o 
   0   8   1       48.31       58.63      2.13 o 
   1   8   1       82.25       45.17      3.59 o 
   2   8   1        5.89        3.91      1.05 o 
   3   8   1       13.10       20.19      2.00 o 
   4   8   1       59.15       61.09      2.44 o 
   5   8   1        1.01        2.03      1.36 o 
   6   8   1      216.89      205.03      4.71 o 
   7   8   1      144.92      141.25      5.54 o 
   8   8   1      108.28      109.28      5.09 o 
   9   8   1        7.54        9.86      2.74 o 
  10   8   1       80.59       65.91      4.39 o 
  11   8   1        0.22        0.26      3.55 o 
  12   8   1       10.34       11.68      3.09 o 
  13   8   1        0.33       -1.56      2.73 o 
  14   8   1       30.62       31.12      4.91 o 
  15   8   1       18.30       19.10      4.51 o 
 -15   9   1        0.08       -0.56      2.62 o 
 -14   9   1        4.08        8.48      2.96 o 
 -13   9   1       13.03       15.51      5.65 o 
 -12   9   1        3.80        5.37      3.21 o 
 -11   9   1        7.97        8.71      2.55 o 
 -10   9   1        2.28        5.96      2.58 o 
  -9   9   1       25.24       30.90      3.52 o 
  -8   9   1        1.77        1.73      2.08 o 
  -7   9   1       18.44       19.85      2.90 o 
  -6   9   1       24.06       25.18      2.88 o 
  -5   9   1       48.41       43.40      3.36 o 
  -4   9   1       90.35       93.50      6.12 o 
  -3   9   1       27.48       28.10      2.09 o 
  -2   9   1        7.66        4.80      1.47 o 
  -1   9   1       27.26       28.10      2.37 o 
   0   9   1       56.96       58.19      2.25 o 
   1   9   1       69.79       59.55      4.38 o 
   2   9   1      240.93      228.76      4.14 o 
   3   9   1        1.45        1.11      1.14 o 
   4   9   1        1.64        1.18      2.04 o 
   5   9   1        6.24        5.26      3.04 o 
   6   9   1      212.08      193.40      4.81 o 
   7   9   1      382.85      371.43      9.03 o 
   8   9   1       45.39       45.83      6.84 o 
   9   9   1      112.87      100.61      5.27 o 
  10   9   1       54.73       43.83      4.71 o 
  11   9   1        1.81        1.94      2.70 o 
  12   9   1        0.11       -0.96      2.69 o 
  13   9   1        0.74        3.36      2.85 o 
  14   9   1        7.26       10.59      3.60 o 
 -14  10   1        0.02        0.30      4.80 o 
 -13  10   1        3.98        3.28      6.42 o 
 -12  10   1        2.28        1.01      2.78 o 
 -11  10   1        0.14        1.43      2.41 o 
 -10  10   1       30.02       36.44      4.69 o 
  -9  10   1      136.63      128.47      6.59 o 
  -8  10   1        9.84       10.66      6.31 o 
  -7  10   1      152.41      146.29      6.79 o 
  -6  10   1        3.43        2.78      2.28 o 
  -5  10   1      231.07      240.95      7.12 o 
  -4  10   1       21.85       18.26      2.74 o 
  -3  10   1       37.52       37.92      2.42 o 
  -2  10   1      131.18      131.73      3.89 o 
  -1  10   1      147.05      145.53      4.58 o 
   0  10   1       19.54       18.27      1.72 o 
   1  10   1       40.02       32.16      4.91 o 
   2  10   1      299.78      309.13      5.15 o 
   3  10   1       77.08       78.11      3.39 o 
   4  10   1       57.80       59.73      3.07 o 
   5  10   1       38.04       35.51      2.56 o 
   6  10   1        3.11        1.97      3.61 o 
   7  10   1       89.31       84.28      4.68 o 
   8  10   1       56.83       60.47      6.55 o 
   9  10   1       22.90       23.30      3.52 o 
  10  10   1        7.41        5.01      2.73 o 
  11  10   1        2.66        6.43      3.04 o 
  12  10   1        4.78       12.36      3.41 o 
  13  10   1        0.63        2.37      5.04 o 
 -13  11   1        1.42       -0.44      5.48 o 
 -12  11   1        2.72        4.09      2.94 o 
 -11  11   1       10.61        5.06      3.03 o 
 -10  11   1       13.66       12.90      3.15 o 
  -9  11   1       62.23       55.63      4.45 o 
  -8  11   1       50.23       51.70      4.24 o 
  -7  11   1       81.91       80.68      9.35 o 
  -6  11   1       17.87       18.55      4.47 o 
  -5  11   1      556.37      525.60     11.32 o 
  -4  11   1       68.38       59.67      4.02 o 
  -3  11   1       80.87       82.11      4.55 o 
  -2  11   1       62.69       65.75      3.11 o 
  -1  11   1        0.65       -0.53      1.51 o 
   0  11   1        8.66        8.32      1.75 o 
   1  11   1       85.74       82.83      3.42 o 
   2  11   1      223.07      201.12      5.04 o 
   3  11   1      233.27      236.40      5.52 o 
   4  11   1      155.12      159.77      4.73 o 
   5  11   1       44.62       39.71      3.78 o 
   6  11   1        2.36        4.45      2.62 o 
   7  11   1       11.70       13.97      3.18 o 
   8  11   1        1.50       -2.32      2.32 o 
   9  11   1        0.22       -1.60      2.51 o 
  10  11   1        1.53        3.74      2.71 o 
  11  11   1       11.36       11.76      3.44 o 
  12  11   1        6.23        5.65      5.17 o 
 -12  12   1        1.85        6.88      5.83 o 
 -11  12   1        0.51        1.37      3.02 o 
 -10  12   1       13.65       16.96      3.65 o 
  -9  12   1        9.09        6.08      3.03 o 
  -8  12   1       18.61       15.79      3.25 o 
  -7  12   1        0.01       -1.46      2.40 o 
  -6  12   1        8.87        9.38      2.96 o 
  -5  12   1       95.57       88.45      4.97 o 
  -4  12   1        0.23        1.20      2.39 o 
  -3  12   1        2.25        3.40      2.42 o 
  -2  12   1        6.74        7.62      1.96 o 
  -1  12   1       16.87       11.16      2.01 o 
   0  12   1        1.89        3.61      2.09 o 
   1  12   1        2.69        4.46      2.26 o 
   2  12   1      144.38      147.13      5.62 o 
   3  12   1      165.87      167.94      5.93 o 
   4  12   1       12.38       15.33      3.07 o 
   5  12   1        9.06       14.47      3.18 o 
   6  12   1        0.07       -2.16      2.61 o 
   7  12   1        2.28        3.26      2.88 o 
   8  12   1        0.76       -1.48      2.63 o 
   9  12   1        1.85        2.21      3.04 o 
  10  12   1        5.62       13.77      3.51 o 
  11  12   1        0.46        7.89      4.78 o 
 -10  13   1        1.22        6.97      5.35 o 
  -9  13   1        2.76        5.61      3.11 o 
  -8  13   1        5.09        8.92      4.01 o 
  -7  13   1        1.44        0.56      2.78 o 
  -6  13   1        2.46        4.07      2.69 o 
  -5  13   1        0.35        0.78      2.51 o 
  -4  13   1        1.05       -1.62      2.57 o 
  -3  13   1        2.57        4.63      2.68 o 
  -2  13   1       16.94       19.40      3.22 o 
  -1  13   1        0.09        2.95      2.23 o 
   0  13   1        8.22        6.26      2.46 o 
   1  13   1       10.96        9.64      2.59 o 
   2  13   1       43.08       45.50      9.71 o 
   3  13   1       22.77       18.46      3.00 o 
   4  13   1       20.92       17.20      3.90 o 
   5  13   1       28.77       33.73      3.97 o 
   6  13   1       38.91       48.32      4.58 o 
   7  13   1        0.13       -2.32      2.79 o 
   8  13   1       15.18       23.00      3.85 o 
   9  13   1        3.12        4.07      5.13 o 
  10  13   1        0.00       -4.38      4.38 o 
  -8  14   1       14.82       12.44      5.92 o 
  -7  14   1        0.78        6.53      4.03 o 
  -6  14   1        0.37       -0.32      4.97 o 
  -5  14   1        1.20        4.11      2.92 o 
  -4  14   1       10.56        9.64      3.37 o 
  -3  14   1        0.34        2.16      6.07 o 
  -2  14   1        3.37        6.40      3.86 o 
  -1  14   1       12.51       10.21      4.03 o 
   0  14   1        4.81       11.30      2.83 o 
   1  14   1        4.66        6.96      2.66 o 
   2  14   1        4.71        2.81      2.51 o 
   3  14   1        2.18        1.23      3.72 o 
   4  14   1        2.75        2.89      4.12 o 
   5  14   1        4.10        5.12      3.14 o 
   6  14   1       21.59       29.93      6.24 o 
   7  14   1        0.53       12.88      5.48 o 
   8  14   1       50.92       61.74      8.11 o 
  -6  15   1        0.17        3.33      5.70 o 
  -5  15   1        7.23        0.39      5.04 o 
  -4  15   1       10.96       18.71      5.13 o 
  -3  15   1       36.65       41.41      6.22 o 
  -2  15   1       13.40       15.60      4.73 o 
  -1  15   1        0.32       -0.61      3.64 o 
   0  15   1        3.68        4.47      3.99 o 
   1  15   1       12.89       13.65      3.70 o 
   2  15   1        5.15        0.61      3.86 o 
   3  15   1        2.69        4.43      4.25 o 
   4  15   1        0.01        1.23      3.72 o 
 -18   0   2        5.02       -5.21      5.21 o 
 -17   0   2       14.01        9.51      5.78 o 
 -16   0   2        3.46       -4.47      4.47 o 
 -15   0   2       11.65       17.79      5.08 o 
 -14   0   2      469.81      493.86     16.43 o 
 -13   0   2      444.74      437.59     14.55 o 
 -12   0   2      782.54      741.11     19.45 o 
 -11   0   2       82.06       84.60      6.51 o 
 -10   0   2       14.54       15.41      2.20 o 
  -9   0   2      636.40      692.67      8.61 o 
  -8   0   2      231.20      218.07      4.81 o 
  -7   0   2       86.17      101.55      2.35 o 
  -6   0   2       59.06       63.93      2.63 o 
  -5   0   2      367.54      389.94      4.93 o 
  -4   0   2        0.89        1.71      0.62 o 
  -3   0   2     7556.18     7813.52     86.35 o 
  -2   0   2    50300.39    43813.29    670.52 o 
  -1   0   2       93.69      105.55      3.42 o 
   0   0   2     3397.13     3140.54     49.64 o 
   1   0   2      630.71      639.80      8.60 o 
   2   0   2      447.99      463.93      9.73 o 
   3   0   2     1772.01     1776.01     30.06 o 
   4   0   2      174.96      168.91      4.67 o 
   5   0   2      338.01      386.50      6.90 o 
   6   0   2      575.34      566.36      9.24 o 
   7   0   2     1043.48     1006.35     11.73 o 
   8   0   2      335.70      310.10      5.33 o 
   9   0   2       70.72       65.44      2.67 o 
  10   0   2      157.87      159.56      5.22 o 
  11   0   2        6.52        5.54      2.34 o 
  12   0   2        0.54        1.36      2.07 o 
  13   0   2        0.57        7.49      4.03 o 
  14   0   2       56.00       60.34      6.53 o 
  15   0   2        1.83        3.59      4.21 o 
 -18   1   2        0.40       -2.65      3.92 o 
 -17   1   2        0.18       -0.80      3.61 o 
 -16   1   2        0.41       -2.73      5.13 o 
 -15   1   2        6.60        6.38      3.24 o 
 -14   1   2       14.70       13.42      3.28 o 
 -13   1   2        5.14        8.92      2.21 o 
 -12   1   2        0.48        2.23      1.78 o 
 -11   1   2        3.47        1.01      1.51 o 
 -10   1   2       25.63       21.77      1.69 o 
  -9   1   2      146.91      152.22      2.72 o 
  -8   1   2       73.98       80.33      1.55 o 
  -7   1   2      114.39      110.15      1.68 o 
  -6   1   2       61.85       65.74      1.23 o 
  -5   1   2      568.24      538.36      4.77 o 
  -4   1   2       81.70       61.06      1.18 o 
  -3   1   2     9555.10     9704.77     88.52 o 
  -2   1   2      524.78      605.05      5.79 o 
  -1   1   2     3225.98     3463.89     38.43 o 
   0   1   2     1767.53     1727.18     24.62 o 
   1   1   2      185.07      160.98      2.77 o 
   2   1   2      172.34      151.37      2.79 o 
   3   1   2      409.70      419.67      6.68 o 
   4   1   2     3981.43     4001.11     37.41 o 
   5   1   2       25.25       31.86      1.61 o 
   6   1   2      100.35       88.84      1.91 o 
   7   1   2      130.63      133.08      3.78 o 
   8   1   2       27.03       31.82      1.79 o 
   9   1   2        0.37        2.16      0.98 o 
  10   1   2       15.31       16.67      1.48 o 
  11   1   2        5.76        2.50      1.47 o 
  12   1   2       62.11       61.31      4.01 o 
  13   1   2       59.13       69.85      4.37 o 
  14   1   2        4.25       -0.90      2.79 o 
  15   1   2       12.15       21.78      5.61 o 
  16   1   2        7.69        9.11      5.26 o 
 -18   2   2        3.05       -5.48      5.48 o 
 -17   2   2       13.64        7.68      4.06 o 
 -16   2   2        0.12       -3.14      5.41 o 
 -15   2   2       11.98       14.77      3.52 o 
 -14   2   2       42.57       41.60      3.24 o 
 -13   2   2        7.17        7.02      2.20 o 
 -12   2   2       82.85       88.37      6.22 o 
 -11   2   2       69.61       64.30      3.04 o 
 -10   2   2        0.61       -0.99      0.99 o 
  -9   2   2       15.41       14.88      1.59 o 
  -8   2   2        4.58        5.47      0.89 o 
  -7   2   2      119.10      117.29      2.35 o 
  -6   2   2      266.69      240.43      3.98 o 
  -5   2   2       31.75       37.48      2.16 o 
  -4   2   2      276.89      272.15      3.17 o 
  -3   2   2       52.13       57.55      1.37 o 
  -2   2   2    12636.04    12788.02    100.27 o 
  -1   2   2     3335.43     3426.10     27.65 o 
   0   2   2     7588.19     7087.92    296.62 o 
   1   2   2     2227.06     2175.09     20.82 o 
   2   2   2        4.09        2.20      0.75 o 
   3   2   2        3.56        2.32      0.75 o 
   4   2   2     1678.87     1669.15     20.57 o 
   5   2   2      708.26      734.88      8.88 o 
   6   2   2      352.37      338.74      5.69 o 
   7   2   2       21.52       22.11      1.62 o 
   8   2   2       23.45       23.85      1.75 o 
   9   2   2       13.73       16.31      1.76 o 
  10   2   2     1296.43     1264.17     15.04 o 
  11   2   2       32.81       28.21      2.04 o 
  12   2   2       99.61       86.04      6.39 o 
  13   2   2        2.01        3.92      2.33 o 
  14   2   2        0.71       -0.36      3.64 o 
  15   2   2       14.08       10.43      4.73 o 
  16   2   2       42.79       60.99      7.45 o 
 -17   3   2        0.80       -5.17      5.17 o 
 -16   3   2        0.05       -4.51      4.51 o 
 -15   3   2       78.45       82.24      5.23 o 
 -14   3   2       97.08      112.01      4.70 o 
 -13   3   2       75.21       82.72      3.93 o 
 -12   3   2       21.67       20.58      2.46 o 
 -11   3   2       12.98       12.86      1.62 o 
 -10   3   2        2.99        2.79      1.13 o 
  -9   3   2       36.20       32.83      2.28 o 
  -8   3   2       20.76       23.59      4.64 o 
  -7   3   2      647.06      654.52      8.54 o 
  -6   3   2       18.03       18.23      1.43 o 
  -5   3   2      571.53      521.96      6.89 o 
  -4   3   2        2.26        2.75      0.63 o 
  -3   3   2        7.74        6.27      0.67 o 
  -2   3   2      267.23      273.99      3.38 o 
  -1   3   2      174.36      171.97      2.20 o 
   0   3   2        1.79        2.67      0.60 o 
   1   3   2     5701.77     5481.29     68.33 o 
   2   3   2      140.73      173.69      3.19 o 
   3   3   2      116.23      118.54      2.71 o 
   4   3   2       18.96       15.76      1.27 o 
   5   3   2     1071.11     1056.44     11.95 o 
   6   3   2       73.94       70.72      2.39 o 
   7   3   2      187.39      162.43      3.73 o 
   8   3   2       26.32       23.37      1.85 o 
   9   3   2       37.15       39.07      2.33 o 
  10   3   2     2130.54     2020.83     31.13 o 
  11   3   2       25.95       24.50      2.17 o 
  12   3   2        4.61       -2.20      2.20 o 
  13   3   2        1.76        4.16      2.56 o 
  14   3   2        8.62        6.30      2.86 o 
  15   3   2        0.01        4.60      4.64 o 
  16   3   2        0.34        1.10      4.95 o 
 -17   4   2        0.05        1.97      5.52 o 
 -16   4   2       25.27       21.60      4.32 o 
 -15   4   2       62.80       62.39      4.13 o 
 -14   4   2       33.36       43.53      4.06 o 
 -13   4   2       16.81       19.00      2.72 o 
 -12   4   2        2.69        1.39      2.16 o 
 -11   4   2       72.36       72.10      3.39 o 
 -10   4   2        0.46        1.33      1.57 o 
  -9   4   2        5.23        6.15      1.45 o 
  -8   4   2      571.08      574.96      8.30 o 
  -7   4   2      850.03      851.76     11.86 o 
  -6   4   2      144.47      138.62      3.39 o 
  -5   4   2      834.87      856.07     10.28 o 
  -4   4   2        3.74        6.40      0.73 o 
  -3   4   2      367.41      342.50      4.09 o 
  -2   4   2       68.21       60.77      1.59 o 
  -1   4   2       77.10       66.39      2.00 o 
   0   4   2       85.75       92.53      1.65 o 
   1   4   2       30.79       25.61      1.35 o 
   2   4   2      213.21      235.62      3.92 o 
   3   4   2       19.38       18.26      1.65 o 
   4   4   2      125.39      153.89      4.72 o 
   5   4   2       77.10       82.00      2.59 o 
   6   4   2      110.41      105.21      3.04 o 
   7   4   2       39.32       39.04      2.06 o 
   8   4   2       69.34       64.62      5.10 o 
   9   4   2      158.32      135.08      5.13 o 
  10   4   2      380.05      385.52      6.99 o 
  11   4   2       41.44       38.67      6.42 o 
  12   4   2       12.70        6.34      2.50 o 
  13   4   2        2.66        1.52      2.48 o 
  14   4   2       32.72       36.56      3.98 o 
  15   4   2        1.64        2.41      2.94 o 
  16   4   2        0.56        0.22      4.95 o 
 -17   5   2        7.92        7.56      4.22 o 
 -16   5   2       12.34       15.46      5.19 o 
 -15   5   2      117.52      123.23      8.87 o 
 -14   5   2        0.03       -2.29      2.29 o 
 -13   5   2      112.79      116.07      4.72 o 
 -12   5   2       15.95       16.32      2.07 o 
 -11   5   2        0.24       -1.35      1.35 o 
 -10   5   2       27.01       28.57      2.51 o 
  -9   5   2      441.92      458.11      7.71 o 
  -8   5   2      121.24      120.94      3.74 o 
  -7   5   2       61.57       67.10      2.83 o 
  -6   5   2      282.75      265.30      5.03 o 
  -5   5   2        5.99        7.85      1.01 o 
  -4   5   2      107.72      123.71      2.38 o 
  -3   5   2      239.23      234.75      3.42 o 
  -2   5   2      100.33       98.34      1.77 o 
  -1   5   2        5.38        5.21      0.94 o 
   0   5   2       32.51       28.55      1.52 o 
   1   5   2        4.67        3.60      0.77 o 
   2   5   2      245.45      248.61      3.71 o 
   3   5   2      393.51      390.06      5.84 o 
   4   5   2        1.04       -0.88      0.88 o 
   5   5   2       30.76       34.38      1.89 o 
   6   5   2       20.14       20.66      1.86 o 
   7   5   2        0.83        0.80      1.23 o 
   8   5   2        2.86        2.37      1.30 o 
   9   5   2        7.22        6.72      2.84 o 
  10   5   2       52.50       46.20      3.70 o 
  11   5   2        0.23       -0.34      2.39 o 
  12   5   2       14.09       11.34      2.93 o 
  13   5   2       16.02       22.23      5.54 o 
  14   5   2        1.62       -1.45      2.58 o 
  15   5   2        0.44        0.12      3.14 o 
 -16   6   2        0.77       -3.59      5.15 o 
 -15   6   2        8.41        7.37      3.79 o 
 -14   6   2       18.27       20.46      7.03 o 
 -13   6   2       32.75       35.92      3.41 o 
 -12   6   2       34.76       34.23      2.81 o 
 -11   6   2      107.09      115.34      4.30 o 
 -10   6   2       95.31      104.06      3.96 o 
  -9   6   2        5.98        7.27      1.94 o 
  -8   6   2       22.55       26.74      2.27 o 
  -7   6   2      127.67      115.61      3.69 o 
  -6   6   2        8.31        8.69      2.49 o 
  -5   6   2        1.56        4.07      1.29 o 
  -4   6   2      618.31      611.45      6.83 o 
  -3   6   2      402.19      389.00      4.96 o 
  -2   6   2       73.48       79.90      1.76 o 
  -1   6   2       21.12       24.37      1.23 o 
   0   6   2      155.38      165.08      2.93 o 
   1   6   2      321.05      342.89      5.35 o 
   2   6   2       71.28       83.79      2.23 o 
   3   6   2      335.90      348.40      4.81 o 
   4   6   2      107.99      121.12      3.29 o 
   5   6   2      475.18      431.43      6.72 o 
   6   6   2      757.43      720.88      9.74 o 
   7   6   2       41.22       39.97      2.40 o 
   8   6   2        0.31       -0.64      1.46 o 
   9   6   2        2.43        0.11      2.07 o 
  10   6   2        1.95        3.90      2.37 o 
  11   6   2        3.79        4.82      2.55 o 
  12   6   2       21.39       12.15      2.97 o 
  13   6   2       23.97       32.28      3.95 o 
  14   6   2       32.59       28.56      4.10 o 
  15   6   2        2.02        1.67      3.19 o 
 -16   7   2        0.81        1.62      3.97 o 
 -15   7   2        0.04       -1.36      3.64 o 
 -14   7   2        1.57        0.59      3.45 o 
 -13   7   2        6.54        8.18      3.57 o 
 -12   7   2        5.48        2.59      3.29 o 
 -11   7   2       96.78       88.17      4.08 o 
 -10   7   2       83.62       83.96      3.81 o 
  -9   7   2        1.23       -1.58      1.75 o 
  -8   7   2        0.93        0.06      1.75 o 
  -7   7   2       33.76       31.74      2.39 o 
  -6   7   2       50.63       49.38      2.62 o 
  -5   7   2      200.30      179.08      4.40 o 
  -4   7   2      250.74      248.40      4.01 o 
  -3   7   2       65.64       69.69      2.20 o 
  -2   7   2        1.30        2.50      0.83 o 
  -1   7   2      159.97      185.32      3.98 o 
   0   7   2        1.59        1.55      0.99 o 
   1   7   2       39.11       35.31      1.91 o 
   2   7   2        1.32       -0.40      0.86 o 
   3   7   2      226.10      207.78      3.71 o 
   4   7   2      138.57      145.69      3.74 o 
   5   7   2       17.42       18.66      1.85 o 
   6   7   2     1026.09      969.73     12.30 o 
   7   7   2      262.24      248.18      5.39 o 
   8   7   2        0.09       -1.00      1.49 o 
   9   7   2       49.27       49.22      3.81 o 
  10   7   2       18.62       17.20      2.88 o 
  11   7   2        4.16        1.94      2.46 o 
  12   7   2        4.62        2.20      2.72 o 
  13   7   2       26.65       28.97      3.88 o 
  14   7   2       45.80       49.94      4.88 o 
  15   7   2       50.51       54.46      7.93 o 
 -15   8   2        1.72       -1.41      3.60 o 
 -14   8   2        8.65       10.79      2.76 o 
 -13   8   2        0.14        0.22      2.10 o 
 -12   8   2        0.00        3.54      2.35 o 
 -11   8   2        0.15        1.01      2.19 o 
 -10   8   2       29.25       30.31      4.71 o 
  -9   8   2        8.31        9.98      2.18 o 
  -8   8   2        3.09        1.93      1.84 o 
  -7   8   2       90.32       87.69      3.73 o 
  -6   8   2      114.40      105.49      5.35 o 
  -5   8   2      194.09      191.22      4.80 o 
  -4   8   2      384.28      383.63      6.86 o 
  -3   8   2       19.36       16.68      1.68 o 
  -2   8   2        0.43        1.38      1.26 o 
  -1   8   2       99.22      101.78      2.61 o 
   0   8   2       14.84       13.02      1.30 o 
   1   8   2       21.01       19.02      1.42 o 
   2   8   2        1.70        1.18      1.01 o 
   3   8   2       88.18       85.51      2.59 o 
   4   8   2       32.06       34.51      2.28 o 
   5   8   2       56.28       49.28      2.46 o 
   6   8   2      356.52      327.05      5.33 o 
   7   8   2       15.30       16.08      2.29 o 
   8   8   2      192.41      153.12      5.89 o 
   9   8   2        8.25        6.51      2.54 o 
  10   8   2        0.01       -1.06      2.18 o 
  11   8   2        2.98        3.38      2.69 o 
  12   8   2        3.36        4.32      2.76 o 
  13   8   2        3.09        4.83      5.67 o 
  14   8   2        7.03        9.96      4.23 o 
 -15   9   2        0.51       -0.37      4.10 o 
 -14   9   2        8.02        9.58      2.95 o 
 -13   9   2        5.81        3.06      2.66 o 
 -12   9   2        3.02        1.53      2.26 o 
 -11   9   2        7.48        6.84      3.34 o 
 -10   9   2       31.44       27.41      2.90 o 
  -9   9   2       65.79       69.24      3.64 o 
  -8   9   2       27.30       24.97      2.67 o 
  -7   9   2       83.49       74.59      3.58 o 
  -6   9   2      117.44      129.79      6.55 o 
  -5   9   2       70.36       63.91      3.95 o 
  -4   9   2       20.76       20.37      3.31 o 
  -3   9   2        0.14       -1.57      1.57 o 
  -2   9   2        2.86        1.36      1.39 o 
  -1   9   2      130.09      128.06      4.85 o 
   0   9   2      186.64      176.65      3.63 o 
   1   9   2       71.98       79.39      2.67 o 
   2   9   2      255.26      257.27      7.36 o 
   3   9   2        0.78       -1.03      1.03 o 
   4   9   2        7.13        5.13      1.34 o 
   5   9   2       18.21       16.37      2.08 o 
   6   9   2       46.12       48.05      4.16 o 
   7   9   2       13.69        8.29      2.74 o 
   8   9   2       37.21       28.13      3.31 o 
   9   9   2       86.44       84.01      8.00 o 
  10   9   2        0.79        3.50      2.50 o 
  11   9   2       10.04        7.05      2.90 o 
  12   9   2        8.43       12.22      3.40 o 
  13   9   2        7.15       12.24      3.38 o 
 -14  10   2        0.24        1.15      2.65 o 
 -13  10   2        5.56        3.90      2.84 o 
 -12  10   2        1.24       -0.53      2.42 o 
 -11  10   2        2.54        1.78      2.37 o 
 -10  10   2       32.61       40.15      3.49 o 
  -9  10   2       31.52       34.34      3.77 o 
  -8  10   2       18.45       15.66      3.02 o 
  -7  10   2      143.89      137.40      5.75 o 
  -6  10   2      132.41      123.68      7.30 o 
  -5  10   2       92.23      109.13      5.03 o 
  -4  10   2       34.40       34.06      3.77 o 
  -3  10   2        5.55        5.36      2.29 o 
  -2  10   2       25.30       26.17      2.19 o 
  -1  10   2        3.94        0.00      1.50 o 
   0  10   2       53.11       54.69      2.83 o 
   1  10   2        0.00       -0.40      1.26 o 
   2  10   2      520.20      508.45      6.99 o 
   3  10   2       18.80       14.74      2.04 o 
   4  10   2       15.76       17.74      2.21 o 
   5  10   2        0.05       -0.27      1.56 o 
   6  10   2        1.24       -0.47      2.14 o 
   7  10   2        0.62       -0.89      2.47 o 
   8  10   2        0.03       -0.44      2.34 o 
   9  10   2       12.47       11.65      3.05 o 
  10  10   2        3.19       -1.46      2.47 o 
  11  10   2       17.66       13.29      4.89 o 
  12  10   2        3.49        0.26      4.16 o 
 -13  11   2       17.02       15.42      6.57 o 
 -12  11   2        4.60        8.32      3.48 o 
 -11  11   2        2.59        2.20      4.36 o 
 -10  11   2       18.62       19.87      3.47 o 
  -9  11   2        6.18        5.11      2.77 o 
  -8  11   2        0.41        1.78      2.58 o 
  -7  11   2       55.56       64.63      4.49 o 
  -6  11   2        2.16        5.56      2.45 o 
  -5  11   2       11.14        9.44      2.75 o 
  -4  11   2       12.31       10.00      2.65 o 
  -3  11   2       27.28       26.23      3.13 o 
  -2  11   2       17.36       20.96      4.64 o 
  -1  11   2        0.46       -0.82      1.58 o 
   0  11   2       22.28       21.00      2.25 o 
   1  11   2      149.79      151.18      4.48 o 
   2  11   2       95.18      102.62      3.76 o 
   3  11   2       31.75       29.62      4.69 o 
   4  11   2       16.85       15.72      2.20 o 
   5  11   2       24.71       23.31      2.47 o 
   6  11   2        5.03        8.30      2.70 o 
   7  11   2        7.67       10.33      3.08 o 
   8  11   2        1.44        2.37      6.81 o 
   9  11   2        0.26        0.99      2.69 o 
  10  11   2        0.02        3.49      4.60 o 
  11  11   2        3.08        7.32      5.26 o 
 -11  12   2        3.54        9.76      3.30 o 
 -10  12   2        8.78       10.27      7.91 o 
  -9  12   2        2.46        5.21      2.92 o 
  -8  12   2        3.46        5.31      3.11 o 
  -7  12   2       54.01       49.77      4.40 o 
  -6  12   2       11.93       10.02      2.96 o 
  -5  12   2        1.27        2.62      3.55 o 
  -4  12   2        2.02        1.14      2.44 o 
  -3  12   2        0.04        2.19      3.37 o 
  -2  12   2        0.21        2.13      2.18 o 
  -1  12   2        0.14        1.09      1.72 o 
   0  12   2       11.91        8.24      2.00 o 
   1  12   2       11.56        7.52      2.03 o 
   2  12   2       42.99       43.89      3.62 o 
   3  12   2        2.76        4.46      3.20 o 
   4  12   2        1.95        5.95      2.05 o 
   5  12   2       20.52       21.53      3.39 o 
   6  12   2        9.62       11.19      3.07 o 
   7  12   2        0.04        0.02      2.73 o 
   8  12   2       31.49       42.38      4.45 o 
   9  12   2        1.49        1.03      2.92 o 
  10  12   2        0.02       11.52      5.35 o 
 -10  13   2        3.32        3.72      5.56 o 
  -9  13   2        6.18        7.32      3.17 o 
  -8  13   2        2.01        0.82      5.54 o 
  -7  13   2        0.22        5.68      3.14 o 
  -6  13   2        0.05       -0.23      2.78 o 
  -5  13   2        4.05        1.47      2.76 o 
  -4  13   2       14.44       17.91      5.04 o 
  -3  13   2        4.94        5.63      2.74 o 
  -2  13   2        3.09        4.60      2.76 o 
  -1  13   2        0.57        2.21      2.41 o 
   0  13   2        4.87        7.22      2.52 o 
   1  13   2       12.47       13.72      3.81 o 
   2  13   2        3.08        3.64      3.29 o 
   3  13   2        3.84        6.34      2.62 o 
   4  13   2        2.16        1.97      3.51 o 
   5  13   2        8.96       13.61      4.97 o 
   6  13   2        7.99       10.62      5.19 o 
   7  13   2        6.25        7.17      3.17 o 
   8  13   2       17.75       34.97      6.48 o 
   9  13   2        0.83        4.86      5.08 o 
  -8  14   2        1.44        3.07      5.48 o 
  -7  14   2        6.91        3.24      5.26 o 
  -6  14   2        0.22        3.17      3.13 o 
  -5  14   2        2.78        2.61      2.93 o 
  -4  14   2        0.48       -0.52      2.76 o 
  -3  14   2        1.12        2.75      2.78 o 
  -2  14   2        0.37       -0.91      2.64 o 
  -1  14   2        0.20        4.03      3.72 o 
   0  14   2        0.23       -1.93      2.94 o 
   1  14   2       23.76       22.18      3.33 o 
   2  14   2        0.04        1.49      2.47 o 
   3  14   2        6.20        6.07      3.13 o 
   4  14   2        0.94        4.51      4.34 o 
   5  14   2        4.67        7.32      4.43 o 
   6  14   2        4.65        5.65      4.43 o 
   7  14   2       22.24       30.28      6.22 o 
  -5  15   2        0.08        3.51      5.35 o 
  -4  15   2        2.65        2.32      5.21 o 
  -3  15   2        0.00        4.03      4.12 o 
  -2  15   2        0.38        2.19      3.81 o 
  -1  15   2        3.14        7.62      4.21 o 
   0  15   2        3.09        5.48      4.43 o 
   1  15   2        0.65        1.93      4.07 o 
   2  15   2        2.18        1.91      2.93 o 
   3  15   2        0.41        2.23      3.72 o 
   4  15   2        5.77        8.81      4.60 o 
 -17   1   3       29.72       41.63      5.25 o 
 -16   1   3        9.34        8.28      3.62 o 
 -15   1   3        3.08        5.53      3.20 o 
 -14   1   3        1.56        1.53      2.68 o 
 -13   1   3        4.56        4.05      2.69 o 
 -12   1   3        7.44        7.62      1.95 o 
 -11   1   3      159.52      164.30      4.59 o 
 -10   1   3       16.50       15.94      1.82 o 
  -9   1   3       19.43       23.84      1.62 o 
  -8   1   3      110.37      114.99      2.29 o 
  -7   1   3      459.77      470.55      4.37 o 
  -6   1   3      139.73      173.14      2.38 o 
  -5   1   3      899.07      895.90      7.59 o 
  -4   1   3      484.66      456.66      5.22 o 
  -3   1   3     1328.31     1304.85     11.67 o 
  -2   1   3      187.71      171.15      3.55 o 
  -1   1   3       11.57        8.44      2.67 o 
   0   1   3       48.94       55.91      2.18 o 
   1   1   3       61.22       85.02      4.95 o 
   2   1   3      110.54      120.32      3.33 o 
   3   1   3      329.62      341.41      8.08 o 
   4   1   3     1517.65     1610.76     17.05 o 
   5   1   3      189.90      215.78      4.76 o 
   6   1   3       39.18       40.91      2.05 o 
   7   1   3      163.11      156.75      7.44 o 
   8   1   3      201.95      200.63      4.66 o 
   9   1   3       20.87       20.30      2.09 o 
  10   1   3       83.95       77.42      3.36 o 
  11   1   3       35.21       39.54      3.01 o 
  12   1   3        2.08        0.10      1.74 o 
  13   1   3        2.69        0.90      2.00 o 
  14   1   3        1.36        1.73      4.40 o 
  15   1   3        2.74        5.04      4.91 o 
  16   1   3       21.52       39.30      6.97 o 
 -17   2   3       20.90       24.62      4.55 o 
 -16   2   3       34.73       37.55      4.68 o 
 -15   2   3       49.45       44.37      7.78 o 
 -14   2   3       89.37       88.80      5.46 o 
 -13   2   3        7.37        6.58      3.12 o 
 -12   2   3        6.96        9.38      2.15 o 
 -11   2   3        4.66        5.07      2.22 o 
 -10   2   3        0.00        0.74      1.46 o 
  -9   2   3      178.68      197.78      3.76 o 
  -8   2   3       75.96       77.50      2.63 o 
  -7   2   3       86.75       94.37      2.20 o 
  -6   2   3      138.35      150.51      2.63 o 
  -5   2   3     1062.26     1078.54      9.92 o 
  -4   2   3      397.22      413.40      4.15 o 
  -3   2   3      171.56      168.44      2.90 o 
  -2   2   3       86.20       77.80      1.79 o 
  -1   2   3      125.29      127.71      2.55 o 
   0   2   3      177.72      173.99      2.98 o 
   1   2   3       33.16       31.83      2.96 o 
   2   2   3        8.17       13.00      1.17 o 
   3   2   3      102.32      129.21      3.06 o 
   4   2   3      135.48      153.66      3.52 o 
   5   2   3       75.01       74.27      2.49 o 
   6   2   3       41.10       44.89      2.14 o 
   7   2   3       98.03       94.63      3.14 o 
   8   2   3      224.60      217.88      4.88 o 
   9   2   3      117.73      102.83      3.68 o 
  10   2   3      207.88      166.23      4.69 o 
  11   2   3        1.93        1.84      1.65 o 
  12   2   3        6.03        8.82      2.11 o 
  13   2   3        0.78        0.58      5.50 o 
  14   2   3        9.19        6.88      3.09 o 
  15   2   3       15.28       24.19      6.31 o 
 -17   3   3        2.07       -0.15      3.56 o 
 -16   3   3       18.26       22.26      4.20 o 
 -15   3   3        0.77        2.25      3.51 o 
 -14   3   3      124.68      134.61      5.15 o 
 -13   3   3       35.55       45.55      3.31 o 
 -12   3   3        6.01        2.14      2.44 o 
 -11   3   3        0.40       -1.62      1.62 o 
 -10   3   3       13.64       18.08      2.98 o 
  -9   3   3        2.94        6.73      1.97 o 
  -8   3   3        1.57        1.65      1.08 o 
  -7   3   3       76.00       82.83      3.58 o 
  -6   3   3       40.03       43.40      4.31 o 
  -5   3   3       18.38       28.60      1.59 o 
  -4   3   3      463.02      497.52      5.50 o 
  -3   3   3      452.51      485.76      5.41 o 
  -2   3   3       47.33       58.67      1.63 o 
  -1   3   3       44.92       48.41      1.47 o 
   0   3   3      251.93      255.85      3.37 o 
   1   3   3      302.06      343.02      5.13 o 
   2   3   3      375.29      421.31      6.04 o 
   3   3   3      486.08      467.13      7.57 o 
   4   3   3      167.81      189.52      3.94 o 
   5   3   3       10.20       10.10      1.34 o 
   6   3   3        3.06        4.03      2.39 o 
   7   3   3      176.77      173.58      4.90 o 
   8   3   3      255.70      221.74      5.00 o 
   9   3   3        0.87        1.79      1.50 o 
  10   3   3       57.19       41.87      2.76 o 
  11   3   3      203.15      182.52      5.11 o 
  12   3   3        5.39        3.87      2.83 o 
  13   3   3        0.04        2.07      2.62 o 
  14   3   3        0.13        0.54      2.79 o 
  15   3   3        0.81       -1.17      3.00 o 
 -17   4   3       19.32       25.02      6.33 o 
 -16   4   3        1.45       -1.92      3.25 o 
 -15   4   3       57.61       56.78      3.99 o 
 -14   4   3       34.82       41.06      3.52 o 
 -13   4   3        1.05       -1.91      1.91 o 
 -12   4   3       17.47       21.93      3.00 o 
 -11   4   3        0.05       -1.37      1.37 o 
 -10   4   3        0.27       -0.65      1.51 o 
  -9   4   3        8.23       12.13      1.72 o 
  -8   4   3       51.06       54.84      2.56 o 
  -7   4   3       43.26       43.28      2.24 o 
  -6   4   3        9.24       13.16      2.15 o 
  -5   4   3      260.83      257.16      5.45 o 
  -4   4   3      916.83      940.49      9.19 o 
  -3   4   3      452.40      462.49      5.36 o 
  -2   4   3     2748.09     2771.08     23.40 o 
  -1   4   3     1073.62     1105.26      9.32 o 
   0   4   3      112.04      163.96      2.78 o 
   1   4   3       11.94       18.31      1.32 o 
   2   4   3       42.41       74.12      2.44 o 
   3   4   3       11.05       14.16      1.36 o 
   4   4   3        0.10        2.45      1.03 o 
   5   4   3       41.59       42.61      2.19 o 
   6   4   3      152.82      151.25      6.39 o 
   7   4   3        2.83        2.27      1.25 o 
   8   4   3       22.59       19.90      1.95 o 
   9   4   3        8.99        6.54      1.72 o 
  10   4   3      329.73      300.91      6.40 o 
  11   4   3        2.92        1.07      1.67 o 
  12   4   3       32.32       33.49      3.86 o 
  13   4   3       17.97       19.87      5.04 o 
  14   4   3        9.98        4.15      2.93 o 
  15   4   3       19.52       24.21      4.06 o 
 -17   5   3       15.38       10.30      6.66 o 
 -16   5   3        0.52        5.35      3.17 o 
 -15   5   3        7.00        8.99      2.96 o 
 -14   5   3       41.19       50.43      4.09 o 
 -13   5   3      147.57      143.41      7.39 o 
 -12   5   3        5.80        5.45      2.99 o 
 -11   5   3       24.12       29.81      2.55 o 
 -10   5   3        0.03        2.26      1.67 o 
  -9   5   3      120.08      124.63      4.14 o 
  -8   5   3       48.39       55.43      2.72 o 
  -7   5   3       41.69       46.68      2.44 o 
  -6   5   3      124.31      112.08      3.34 o 
  -5   5   3       39.09       36.09      2.23 o 
  -4   5   3      242.77      243.59      3.67 o 
  -3   5   3      518.14      469.46      5.60 o 
  -2   5   3       49.33       42.18      1.65 o 
  -1   5   3       79.46       88.69      1.88 o 
   0   5   3       53.91       58.82      1.59 o 
   1   5   3      102.23      115.85      2.58 o 
   2   5   3      193.57      210.44      6.87 o 
   3   5   3        4.37        6.10      1.27 o 
   4   5   3       66.90       71.50      2.71 o 
   5   5   3       39.19       35.81      2.18 o 
   6   5   3      234.52      227.00      4.97 o 
   7   5   3       22.66       22.62      2.23 o 
   8   5   3       19.88       18.34      2.31 o 
   9   5   3      387.31      365.74      6.96 o 
  10   5   3        0.55        1.34      1.65 o 
  11   5   3        2.84        3.13      2.89 o 
  12   5   3        0.48        1.36      2.48 o 
  13   5   3        0.00       -2.59      2.59 o 
  14   5   3       25.32       16.19      3.74 o 
  15   5   3        6.57       11.01      3.78 o 
 -16   6   3        0.01       -3.22      3.82 o 
 -15   6   3        7.41        3.26      3.50 o 
 -14   6   3       54.15       49.66      3.87 o 
 -13   6   3       40.87       53.06      3.81 o 
 -12   6   3       35.94       36.38      2.62 o 
 -11   6   3       42.56       41.67      2.97 o 
 -10   6   3       15.95       19.22      2.25 o 
  -9   6   3       20.64       20.17      2.35 o 
  -8   6   3       25.70       25.03      2.29 o 
  -7   6   3      215.88      202.91      7.03 o 
  -6   6   3       30.98       27.56      2.11 o 
  -5   6   3       51.22       53.06      2.58 o 
  -4   6   3      381.18      377.90      5.03 o 
  -3   6   3      331.37      325.82      4.57 o 
  -2   6   3      258.08      269.62      3.51 o 
  -1   6   3       17.44       13.08      0.97 o 
   0   6   3       26.81       27.07      1.44 o 
   1   6   3       28.63       34.46      2.72 o 
   2   6   3       13.83       23.39      1.46 o 
   3   6   3       84.93       83.12      2.90 o 
   4   6   3       14.18       17.88      2.81 o 
   5   6   3        2.09        7.28      1.60 o 
   6   6   3       26.66       25.98      2.46 o 
   7   6   3       11.24       11.83      1.98 o 
   8   6   3       61.11       68.12      4.70 o 
   9   6   3       60.57       63.61      3.15 o 
  10   6   3       70.37       67.97      4.46 o 
  11   6   3        8.09       10.99      2.78 o 
  12   6   3       10.08       15.71      4.16 o 
  13   6   3        7.20        7.05      3.18 o 
  14   6   3       23.45       33.64      5.48 o 
 -16   7   3        8.45        7.29      4.73 o 
 -15   7   3       10.21        8.80      4.29 o 
 -14   7   3        5.66        4.35      2.83 o 
 -13   7   3       54.71       53.68      4.05 o 
 -12   7   3       19.39       21.82      2.75 o 
 -11   7   3        0.35        0.46      1.84 o 
 -10   7   3       54.29       45.83      3.90 o 
  -9   7   3        0.02        2.48      2.05 o 
  -8   7   3       65.10       67.66      3.32 o 
  -7   7   3       27.28       35.50      2.58 o 
  -6   7   3       57.44       55.75      2.85 o 
  -5   7   3        0.84        0.62      1.32 o 
  -4   7   3        8.07       10.30      1.75 o 
  -3   7   3       77.85       78.01      2.37 o 
  -2   7   3        0.61        0.34      0.99 o 
  -1   7   3      307.16      314.07      4.55 o 
   0   7   3       86.06       85.13      4.42 o 
   1   7   3        1.26        2.50      0.91 o 
   2   7   3       28.25       27.48      2.00 o 
   3   7   3       35.20       35.60      1.91 o 
   4   7   3       66.35       60.53      2.36 o 
   5   7   3      615.73      552.01      8.54 o 
   6   7   3       72.93       67.11      3.12 o 
   7   7   3      126.65      123.06      4.14 o 
   8   7   3      111.95      111.22      3.98 o 
   9   7   3        8.41       12.10      3.29 o 
  10   7   3       26.63       34.58      3.99 o 
  11   7   3        3.49        6.04      2.84 o 
  12   7   3        0.33       -3.07      3.07 o 
  13   7   3        4.29        4.33      3.06 o 
  14   7   3       10.77       21.34      6.22 o 
 -15   8   3        1.52       -1.80      3.69 o 
 -14   8   3        2.23        4.72      3.83 o 
 -13   8   3        0.11       -1.85      1.85 o 
 -12   8   3       10.80       10.28      2.52 o 
 -11   8   3        1.93        3.51      2.17 o 
 -10   8   3        0.72        1.40      2.02 o 
  -9   8   3      120.04      119.84      4.64 o 
  -8   8   3       11.75       17.74      2.38 o 
  -7   8   3      107.30      120.56      6.45 o 
  -6   8   3        9.05       14.91      2.14 o 
  -5   8   3        0.70        1.35      1.59 o 
  -4   8   3       65.83       71.57      3.15 o 
  -3   8   3       15.17       16.83      1.54 o 
  -2   8   3       50.46       57.49      5.02 o 
  -1   8   3       17.03       15.53      1.75 o 
   0   8   3       23.56       26.95      1.69 o 
   1   8   3        0.68        1.13      1.20 o 
   2   8   3       10.14       14.51      1.51 o 
   3   8   3        0.80        0.69      1.66 o 
   4   8   3      102.07      101.13      3.04 o 
   5   8   3      570.21      563.99      7.65 o 
   6   8   3        3.03        3.87      1.93 o 
   7   8   3       84.08       85.07      3.72 o 
   8   8   3       17.71       17.27      2.32 o 
   9   8   3        0.38       -1.15      2.13 o 
  10   8   3        3.75        5.22      2.68 o 
  11   8   3        0.05        0.69      2.80 o 
  12   8   3       84.29      111.62      7.82 o 
  13   8   3        5.93       12.40      5.21 o 
 -14   9   3        0.86        4.22      4.11 o 
 -13   9   3        2.25        7.90      2.85 o 
 -12   9   3        7.18        5.78      2.59 o 
 -11   9   3        1.39        1.53      2.56 o 
 -10   9   3        9.57       13.23      2.61 o 
  -9   9   3       14.83       13.41      2.60 o 
  -8   9   3        0.17        2.20      3.11 o 
  -7   9   3      219.08      232.66      5.87 o 
  -6   9   3        6.38        1.95      1.87 o 
  -5   9   3      260.16      248.79      5.71 o 
  -4   9   3       25.82       21.02      2.72 o 
  -3   9   3      282.66      286.15      7.54 o 
  -2   9   3       20.98       22.53      2.04 o 
  -1   9   3      182.03      191.05      6.48 o 
   0   9   3      281.48      261.66      5.50 o 
   1   9   3       34.12       44.56      2.16 o 
   2   9   3       13.17       14.66      2.69 o 
   3   9   3      154.50      160.39      3.83 o 
   4   9   3        0.00       -1.17      1.17 o 
   5   9   3      242.38      233.01      4.74 o 
   6   9   3       46.34       40.33      2.37 o 
   7   9   3       35.87       34.16      2.83 o 
   8   9   3       23.20       17.59      5.00 o 
   9   9   3        0.05       -0.83      3.26 o 
  10   9   3        1.76        0.29      2.57 o 
  11   9   3        5.54       11.45      3.33 o 
  12   9   3       32.40       45.79      6.66 o 
 -13  10   3        0.25       -0.35      3.58 o 
 -12  10   3        0.39       -1.08      2.37 o 
 -11  10   3        5.52        4.56      2.43 o 
 -10  10   3        3.96        4.30      2.30 o 
  -9  10   3        6.58        2.69      2.21 o 
  -8  10   3        1.76        3.08      2.19 o 
  -7  10   3       31.26       34.05      2.97 o 
  -6  10   3        6.36        3.83      2.23 o 
  -5  10   3        0.38       -0.71      2.10 o 
  -4  10   3        0.00       -0.78      1.95 o 
  -3  10   3       17.53       19.38      5.13 o 
  -2  10   3        0.01        2.84      2.17 o 
  -1  10   3      185.94      196.13      4.95 o 
   0  10   3      100.82      101.31      3.78 o 
   1  10   3       66.24       68.33      3.21 o 
   2  10   3       12.25       10.50      1.93 o 
   3  10   3        0.17       -1.29      1.29 o 
   4  10   3        1.36        1.12      1.37 o 
   5  10   3        3.58        3.47      1.81 o 
   6  10   3        0.14        2.98      1.91 o 
   7  10   3       78.16       73.06      4.82 o 
   8  10   3       79.01       82.07      5.14 o 
   9  10   3        1.30        3.67      2.70 o 
  10  10   3        1.80       -0.39      2.60 o 
  11  10   3        0.01        4.69      4.69 o 
 -12  11   3        2.06        7.08      2.92 o 
 -11  11   3        3.77        2.76      3.47 o 
 -10  11   3        6.69        7.38      2.71 o 
  -9  11   3       33.96       32.08      3.92 o 
  -8  11   3        4.49        6.57      2.87 o 
  -7  11   3      127.13      106.87      7.91 o 
  -6  11   3       33.17       25.42      3.38 o 
  -5  11   3       10.92       11.71      2.78 o 
  -4  11   3       10.38       12.74      2.86 o 
  -3  11   3       20.78       21.79      3.10 o 
  -2  11   3        0.00        3.56      2.23 o 
  -1  11   3       18.75       21.07      2.56 o 
   0  11   3       89.54       92.66      3.75 o 
   1  11   3        1.74        1.46      2.27 o 
   2  11   3       50.58       49.24      3.07 o 
   3  11   3       16.73       22.97      2.96 o 
   4  11   3        0.44        0.28      1.80 o 
   5  11   3       10.72       13.13      2.32 o 
   6  11   3       36.94       37.37      3.09 o 
   7  11   3       12.53       10.64      3.02 o 
   8  11   3       19.51       21.43      3.64 o 
   9  11   3        0.48        0.83      2.63 o 
  10  11   3        0.11        8.54      4.82 o 
 -11  12   3       30.49       26.60      6.92 o 
 -10  12   3       38.90       36.45      4.39 o 
  -9  12   3       11.14        9.92      3.38 o 
  -8  12   3       16.59       15.89      3.38 o 
  -7  12   3       62.29       62.50      4.70 o 
  -6  12   3        0.21        1.71      3.37 o 
  -5  12   3        0.49       -1.18      3.75 o 
  -4  12   3        0.94        1.82      2.85 o 
  -3  12   3        2.04        0.30      2.38 o 
  -2  12   3        0.02       -1.23      3.00 o 
  -1  12   3       54.52       54.46      4.12 o 
   0  12   3        6.46        8.74      2.23 o 
   1  12   3       18.64       20.18      2.50 o 
   2  12   3       25.40       26.13      2.68 o 
   3  12   3       27.20       27.47      3.47 o 
   4  12   3       10.89       11.35      2.92 o 
   5  12   3        4.28        6.53      2.29 o 
   6  12   3        9.85       10.10      3.20 o 
   7  12   3       20.66       29.43      6.68 o 
   8  12   3        8.21       13.05      3.57 o 
   9  12   3        8.05       14.15      5.43 o 
  -9  13   3       15.90        6.79      5.56 o 
  -8  13   3        3.42        7.54      2.99 o 
  -7  13   3       14.14       18.97      3.49 o 
  -6  13   3        2.36        2.69      2.81 o 
  -5  13   3       11.84       10.01      3.18 o 
  -4  13   3        0.20        0.00      2.49 o 
  -3  13   3        5.20        7.03      2.94 o 
  -2  13   3        0.05        0.62      2.55 o 
  -1  13   3       42.80       38.94      8.02 o 
   0  13   3       24.78       17.29      3.23 o 
   1  13   3       43.49       42.34      4.04 o 
   2  13   3       21.87       21.28      3.41 o 
   3  13   3       75.76       85.39      5.16 o 
   4  13   3       11.18       15.39      3.19 o 
   5  13   3        0.55        7.01      4.51 o 
   6  13   3        0.05       -2.06      3.90 o 
   7  13   3        9.53       17.44      5.43 o 
  -7  14   3        0.04        0.04      5.04 o 
  -6  14   3        9.55       19.45      6.00 o 
  -5  14   3        6.12        9.46      3.75 o 
  -4  14   3        5.65        4.62      3.06 o 
  -3  14   3        6.30        8.91      3.24 o 
  -2  14   3        0.05       -2.53      2.53 o 
  -1  14   3        2.49        3.92      2.93 o 
   0  14   3        6.38       13.85      4.51 o 
   1  14   3       40.77       56.17      6.70 o 
   2  14   3       25.35       22.31      3.65 o 
   3  14   3       17.88       24.91      9.60 o 
   4  14   3        1.02       -0.04      4.21 o 
   5  14   3        7.06       16.91      5.35 o 
  -4  15   3        2.48       -4.43      4.43 o 
  -3  15   3        2.18        2.23      5.04 o 
   0  15   3       12.06       12.31      4.82 o 
   1  15   3        1.69       -0.79      3.94 o 
   2  15   3        1.86       -2.80      3.90 o 
 -17   0   4        0.04       -0.13      5.21 o 
 -16   0   4       30.57       28.48      6.35 o 
 -15   0   4       23.42       25.02      5.87 o 
 -14   0   4      131.31      125.05      8.85 o 
 -13   0   4       48.29       49.38      6.18 o 
 -12   0   4       27.02       21.56      4.38 o 
 -11   0   4       64.88       58.23      5.74 o 
 -10   0   4        0.33        2.72      2.59 o 
  -9   0   4       16.26       17.90      2.28 o 
  -8   0   4       57.61       53.96      3.09 o 
  -7   0   4        0.00       -0.70      0.85 o 
  -6   0   4        5.03        6.25      1.08 o 
  -5   0   4     1707.11     1699.07     21.26 o 
  -4   0   4     2121.39     2066.12     25.28 o 
  -3   0   4      170.75      138.59      5.00 o 
  -2   0   4       51.33       40.62      3.11 o 
  -1   0   4       23.24       27.56      2.54 o 
   0   0   4       42.07       33.34      2.09 o 
   1   0   4      325.35      310.88      8.76 o 
   2   0   4      531.51      495.13     12.14 o 
   3   0   4      677.57      672.71     15.38 o 
   4   0   4      116.96      112.04      5.65 o 
   5   0   4      228.99      212.42      7.89 o 
   6   0   4       17.09       15.42      2.85 o 
   7   0   4       65.50       59.50      4.78 o 
   8   0   4      158.74      128.56      6.75 o 
   9   0   4      154.16      151.74      7.58 o 
  10   0   4      247.01      228.72      9.55 o 
  11   0   4       89.06       79.57      6.35 o 
  12   0   4        4.15        5.26      3.59 o 
  13   0   4        0.01       -3.07      3.07 o 
  14   0   4       93.79      130.40      8.98 o 
 -17   1   4        9.58       11.73      4.21 o 
 -16   1   4        3.15        2.48      3.50 o 
 -15   1   4       15.71       13.30      5.54 o 
 -14   1   4        3.08        2.25      3.61 o 
 -13   1   4        1.57        5.11      3.42 o 
 -12   1   4       16.67       20.63      4.56 o 
 -11   1   4        1.03       -0.81      1.64 o 
 -10   1   4       26.81       30.49      2.79 o 
  -9   1   4       97.19      111.88      3.70 o 
  -8   1   4       84.82       80.34      2.36 o 
  -7   1   4        1.09        0.86      0.85 o 
  -6   1   4      218.61      223.24      3.07 o 
  -5   1   4      777.43      716.89      6.75 o 
  -4   1   4       99.28       73.27      3.99 o 
  -3   1   4      410.35      381.49      5.51 o 
  -2   1   4       14.01       16.57      4.12 o 
  -1   1   4     1240.06     1212.86     16.03 o 
   0   1   4        0.15       -0.32      1.75 o 
   1   1   4      104.01       95.91      3.28 o 
   2   1   4      769.52      777.96      9.69 o 
   3   1   4      411.67      396.53      7.62 o 
   4   1   4      266.46      244.70      5.90 o 
   5   1   4      419.49      404.71     12.44 o 
   6   1   4       16.99       17.94      2.14 o 
   7   1   4       36.27       37.01      3.11 o 
   8   1   4       87.98       85.85      4.09 o 
   9   1   4        3.33       -1.42      1.47 o 
  10   1   4        0.27        0.29      1.58 o 
  11   1   4       51.48       47.49      3.20 o 
  12   1   4        2.69        2.28      2.39 o 
  13   1   4        0.58       -2.03      2.03 o 
  14   1   4       24.68       30.45      5.56 o 
 -17   2   4        1.49        6.78      3.96 o 
 -16   2   4       25.10       29.96      5.67 o 
 -15   2   4       24.50       23.54      4.21 o 
 -14   2   4      158.39      163.30      7.03 o 
 -13   2   4        3.21        1.73      2.68 o 
 -12   2   4        0.17       -1.67      1.68 o 
 -11   2   4        1.45        1.85      2.08 o 
 -10   2   4       34.20       37.71      2.78 o 
  -9   2   4        0.43        0.08      1.37 o 
  -8   2   4      153.95      137.70      4.70 o 
  -7   2   4       44.71       53.73      2.45 o 
  -6   2   4      165.27      160.07      8.86 o 
  -5   2   4      842.62      850.92      8.10 o 
  -4   2   4     1837.30     1912.66     18.81 o 
  -3   2   4      646.92      657.47      7.14 o 
  -2   2   4     2215.58     2203.80     22.03 o 
  -1   2   4       72.44       69.48      2.18 o 
   0   2   4       11.87       13.75      1.56 o 
   1   2   4     1092.04     1075.55     15.07 o 
   2   2   4      203.44      195.20      5.83 o 
   3   2   4       11.81       10.16      1.93 o 
   4   2   4       10.29       10.54      1.64 o 
   5   2   4       69.98       68.57      2.70 o 
   6   2   4        2.95        2.14      1.27 o 
   7   2   4      313.40      289.45     10.10 o 
   8   2   4      645.99      628.66      9.69 o 
   9   2   4       17.90       22.19      3.91 o 
  10   2   4        2.22        2.25      1.78 o 
  11   2   4        6.39        7.72      2.08 o 
  12   2   4       22.67       22.42      2.72 o 
  13   2   4       12.86       12.23      2.61 o 
  14   2   4       78.97       96.52      7.67 o 
 -17   3   4       19.65       18.73      4.49 o 
 -16   3   4        0.01        0.92      3.56 o 
 -15   3   4        6.62        3.80      3.50 o 
 -14   3   4        0.75        2.29      2.87 o 
 -13   3   4        1.06       -0.85      2.22 o 
 -12   3   4        5.69        3.56      2.03 o 
 -11   3   4        0.25        2.10      1.92 o 
 -10   3   4        0.60       -0.43      1.59 o 
  -9   3   4       35.91       31.11      4.05 o 
  -8   3   4       21.77       25.90      2.08 o 
  -7   3   4        9.80        7.81      1.76 o 
  -6   3   4        6.03        4.53      2.28 o 
  -5   3   4      388.98      409.89      4.52 o 
  -4   3   4      592.68      579.97      6.62 o 
  -3   3   4      611.69      595.64      6.71 o 
  -2   3   4      306.56      289.76      4.16 o 
  -1   3   4      240.35      228.51      4.23 o 
   0   3   4       68.99       73.67      2.21 o 
   1   3   4        4.50        6.68      1.84 o 
   2   3   4        6.92        8.71      1.59 o 
   3   3   4      152.88      149.00      3.73 o 
   4   3   4       17.67       21.81      1.85 o 
   5   3   4        1.49        1.74      0.99 o 
   6   3   4       26.01       23.46      2.94 o 
   7   3   4       77.57       74.14      3.49 o 
   8   3   4      768.96      733.08     10.88 o 
   9   3   4        0.00       -0.90      1.52 o 
  10   3   4       12.56        6.39      2.38 o 
  11   3   4        4.47        0.12      1.86 o 
  12   3   4        5.32        0.47      1.96 o 
  13   3   4        0.00       -1.41      2.74 o 
  14   3   4        0.06       -2.69      2.97 o 
 -16   4   4        2.81        3.63      3.88 o 
 -15   4   4        0.02       -0.42      3.32 o 
 -14   4   4        0.50        1.47      2.47 o 
 -13   4   4       30.71       28.28      3.18 o 
 -12   4   4        5.79        9.07      2.65 o 
 -11   4   4        1.16        0.64      1.93 o 
 -10   4   4        7.88        9.31      1.79 o 
  -9   4   4       19.01       23.09      3.00 o 
  -8   4   4      123.65      126.24      3.78 o 
  -7   4   4       40.38       35.67      2.22 o 
  -6   4   4       35.35       32.94      2.06 o 
  -5   4   4       19.41       19.53      1.67 o 
  -4   4   4      182.70      172.12      3.14 o 
  -3   4   4      289.28      275.96      4.14 o 
  -2   4   4      152.03      167.70      3.10 o 
  -1   4   4       52.43       55.37      1.91 o 
   0   4   4        1.45        0.72      2.19 o 
   1   4   4       35.17       34.93      1.93 o 
   2   4   4       20.21       29.32      1.90 o 
   3   4   4       77.67       72.98      3.10 o 
   4   4   4       21.52       17.22      1.84 o 
   5   4   4      236.79      231.33      7.14 o 
   6   4   4       16.47       13.50      1.59 o 
   7   4   4      204.11      191.32      5.72 o 
   8   4   4      332.92      356.36      8.39 o 
   9   4   4       17.50       27.96      2.53 o 
  10   4   4       34.86       40.53      5.32 o 
  11   4   4        1.14        0.88      1.94 o 
  12   4   4        4.69       -0.58      2.59 o 
  13   4   4        6.15        6.68      3.19 o 
  14   4   4        2.98        0.13      3.33 o 
 -16   5   4        3.11        7.82      3.89 o 
 -15   5   4       58.97       61.16      4.31 o 
 -14   5   4       12.43       13.75      3.09 o 
 -13   5   4       16.78       14.59      2.76 o 
 -12   5   4        0.43       -0.71      2.14 o 
 -11   5   4       33.64       27.91      3.56 o 
 -10   5   4       32.92       28.08      2.76 o 
  -9   5   4      109.76      117.94      4.00 o 
  -8   5   4        6.82        5.67      1.72 o 
  -7   5   4        0.01        1.05      1.44 o 
  -6   5   4       15.67       22.76      1.96 o 
  -5   5   4        3.11        3.18      1.32 o 
  -4   5   4       40.90       37.86      1.75 o 
  -3   5   4       25.07       24.10      1.44 o 
  -2   5   4      139.57      122.73      2.71 o 
  -1   5   4       41.06       38.94      1.72 o 
   0   5   4       52.17       51.97      2.41 o 
   1   5   4       83.09       80.27      2.79 o 
   2   5   4       16.72       18.48      1.68 o 
   3   5   4      243.49      239.73      5.01 o 
   4   5   4      197.28      196.49      6.33 o 
   5   5   4      353.65      335.96      6.41 o 
   6   5   4      139.04      126.66      4.08 o 
   7   5   4       19.59       20.32      1.82 o 
   8   5   4      198.91      198.07      5.26 o 
   9   5   4      124.40      115.59      4.23 o 
  10   5   4       72.12       77.16      3.76 o 
  11   5   4       57.94       64.57      3.66 o 
  12   5   4        5.23        1.53      2.88 o 
  13   5   4        0.68       -1.46      5.65 o 
  14   5   4        2.93        9.77      5.78 o 
 -16   6   4        3.23        0.76      3.12 o 
 -15   6   4       13.91       14.89      3.37 o 
 -14   6   4        2.87        1.40      2.66 o 
 -13   6   4       29.77       32.42      3.30 o 
 -12   6   4       46.25       39.88      4.35 o 
 -11   6   4        5.11        3.77      2.79 o 
 -10   6   4       13.76        9.28      2.04 o 
  -9   6   4      191.82      190.55      5.16 o 
  -8   6   4       59.22       60.03      4.73 o 
  -7   6   4      199.31      212.83      5.15 o 
  -6   6   4        6.47        6.00      3.08 o 
  -5   6   4        3.95        6.70      1.55 o 
  -4   6   4       68.70       68.80      2.85 o 
  -3   6   4       86.59       87.46      2.47 o 
  -2   6   4       10.91       11.97      1.60 o 
  -1   6   4        4.62        5.21      1.29 o 
   0   6   4        6.67        6.38      1.13 o 
   1   6   4        2.50        2.36      1.07 o 
   2   6   4        0.55        0.75      1.23 o 
   3   6   4       43.23       43.33      2.44 o 
   4   6   4      283.31      278.39      5.77 o 
   5   6   4      100.82       98.70      4.77 o 
   6   6   4       15.88       20.62      2.24 o 
   7   6   4       13.73       13.35      2.11 o 
   8   6   4       16.29       16.16      2.25 o 
   9   6   4       16.59       17.72      2.31 o 
  10   6   4        0.00        3.12      1.86 o 
  11   6   4       62.60       76.06     12.55 o 
  12   6   4       29.62       30.39      3.96 o 
  13   6   4        2.17       -0.35      4.91 o 
 -15   7   4        1.07       -1.61      2.96 o 
 -14   7   4        1.46        0.05      2.86 o 
 -13   7   4       16.69       11.92      2.99 o 
 -12   7   4        2.50        4.81      2.30 o 
 -11   7   4       30.10       29.22      2.91 o 
 -10   7   4       29.03       22.14      2.55 o 
  -9   7   4        0.07       -0.82      1.80 o 
  -8   7   4       20.79       20.87      2.31 o 
  -7   7   4      181.34      179.77      5.69 o 
  -6   7   4      184.80      174.71      4.70 o 
  -5   7   4        2.82        3.68      1.70 o 
  -4   7   4        0.00       -1.02      1.30 o 
  -3   7   4        0.73        0.64      1.30 o 
  -2   7   4        0.57       -0.30      1.17 o 
  -1   7   4        0.13       -0.27      1.16 o 
   0   7   4        1.41        0.45      1.03 o 
   1   7   4       59.48       63.53      2.82 o 
   2   7   4       76.71       74.22      2.63 o 
   3   7   4       72.50       74.64      2.69 o 
   4   7   4      170.30      178.51      6.25 o 
   5   7   4        7.37        8.56      1.87 o 
   6   7   4       20.62       22.54      2.41 o 
   7   7   4       25.17       24.56      2.50 o 
   8   7   4        0.72       -0.06      1.90 o 
   9   7   4       17.33       15.09      2.26 o 
  10   7   4        3.15        0.57      4.34 o 
  11   7   4       22.54       24.91      3.80 o 
  12   7   4       18.46       17.91      3.70 o 
 -14   8   4        0.48       -0.01      3.93 o 
 -13   8   4        0.29        4.45      5.67 o 
 -12   8   4        0.05        0.42      2.79 o 
 -11   8   4        0.52       -1.93      1.93 o 
 -10   8   4        0.49        1.58      2.00 o 
  -9   8   4        5.05        4.24      2.01 o 
  -8   8   4       39.39       35.49      2.90 o 
  -7   8   4        6.84        5.93      1.93 o 
  -6   8   4       57.36       62.41      3.22 o 
  -5   8   4       67.43       67.84      3.27 o 
  -4   8   4       74.48       79.44      5.01 o 
  -3   8   4      157.91      164.35      7.82 o 
  -2   8   4        3.00        3.91      1.48 o 
  -1   8   4       26.07       25.13      2.22 o 
   0   8   4       26.37       22.93      2.18 o 
   1   8   4      126.19      126.96      3.34 o 
   2   8   4      118.15      119.14      3.35 o 
   3   8   4       70.67       71.83      3.03 o 
   4   8   4       84.67       80.39      3.08 o 
   5   8   4       54.87       49.81      2.58 o 
   6   8   4      183.20      158.30      9.69 o 
   7   8   4        3.39        5.40      1.97 o 
   8   8   4       11.47        5.26      2.48 o 
   9   8   4        0.05        2.12      1.53 o 
  10   8   4        6.17       12.95      3.22 o 
  11   8   4        9.48       14.18      4.38 o 
  12   8   4        1.79        2.23      4.69 o 
 -14   9   4        0.01       -2.90      2.90 o 
 -13   9   4        0.67        6.87      2.79 o 
 -12   9   4        0.02        0.88      2.29 o 
 -11   9   4        1.62        1.70      4.42 o 
 -10   9   4       21.79       23.64      2.91 o 
  -9   9   4        9.75       10.20      2.38 o 
  -8   9   4        3.27        4.13      1.97 o 
  -7   9   4        0.58       -0.79      1.78 o 
  -6   9   4        1.41       -0.77      1.75 o 
  -5   9   4        8.14        7.57      3.04 o 
  -4   9   4        0.65        1.73      2.08 o 
  -3   9   4       90.62       88.88      7.60 o 
  -2   9   4        9.32        9.26      2.67 o 
  -1   9   4       68.60       77.68      3.36 o 
   0   9   4      195.84      193.82      5.02 o 
   1   9   4       14.47       11.13      1.93 o 
   2   9   4        0.90        0.88      1.18 o 
   3   9   4      197.30      182.13      5.81 o 
   4   9   4       17.52       17.30      1.92 o 
   5   9   4        1.51        0.42      1.48 o 
   6   9   4       97.87       96.66      3.56 o 
   7   9   4        0.29       -0.04      1.58 o 
   8   9   4        3.40        1.47      2.03 o 
   9   9   4        5.85        1.18      2.74 o 
  10   9   4       19.18       21.99      3.87 o 
  11   9   4       32.19       43.29      6.92 o 
 -13  10   4        0.01        0.37      2.56 o 
 -12  10   4        3.68        8.44      2.85 o 
 -11  10   4        4.35        4.00      2.55 o 
 -10  10   4        4.03        3.94      2.39 o 
  -9  10   4       63.31       68.00      3.92 o 
  -8  10   4        2.48        5.09      2.23 o 
  -7  10   4       39.19       38.79      3.70 o 
  -6  10   4        0.28       -1.32      1.80 o 
  -5  10   4        0.54        0.58      2.26 o 
  -4  10   4       13.99       14.05      2.67 o 
  -3  10   4        0.02       -1.30      4.12 o 
  -2  10   4       64.66       64.63      4.10 o 
  -1  10   4       83.51       75.48      5.59 o 
   0  10   4       20.62       26.30      2.49 o 
   1  10   4        3.61        1.71      1.94 o 
   2  10   4        3.11        1.98      1.76 o 
   3  10   4        7.37       10.01      1.79 o 
   4  10   4        1.92        4.46      1.71 o 
   5  10   4        0.05        0.74      2.11 o 
   6  10   4        7.63       13.29      2.41 o 
   7  10   4        4.26        6.03      2.48 o 
   8  10   4        2.04       -2.11      2.82 o 
   9  10   4        0.03        0.03      3.13 o 
  10  10   4       13.34       13.50      5.26 o 
 -12  11   4       14.59       11.05      4.48 o 
 -11  11   4       15.06       18.31      4.47 o 
 -10  11   4        0.49        0.88      2.44 o 
  -9  11   4       11.68       15.51      2.93 o 
  -8  11   4        0.07        0.24      2.05 o 
  -7  11   4       17.92       19.04      3.37 o 
  -6  11   4        0.93       -0.20      2.38 o 
  -5  11   4        2.84        0.78      2.39 o 
  -4  11   4        2.57        4.03      2.36 o 
  -3  11   4        0.19        3.04      2.56 o 
  -2  11   4        1.97        3.31      3.31 o 
  -1  11   4       55.36       63.25      4.38 o 
   0  11   4       17.76       17.29      3.57 o 
   1  11   4       11.16       11.49      3.02 o 
   2  11   4        1.16        0.64      1.87 o 
   3  11   4        0.48        1.73      1.93 o 
   4  11   4        6.33        8.06      2.17 o 
   5  11   4        0.32        0.06      2.03 o 
   6  11   4        2.09        3.73      2.89 o 
   7  11   4        0.04        2.71      2.81 o 
   8  11   4        1.55        4.40      3.31 o 
   9  11   4       10.58       16.30      5.52 o 
 -10  12   4       18.55       12.88      5.61 o 
  -9  12   4       25.35       21.38      3.64 o 
  -8  12   4        1.13        1.73      8.39 o 
  -7  12   4        9.08        8.95      2.99 o 
  -6  12   4       10.16       13.83      3.10 o 
  -5  12   4       15.15       15.19      3.20 o 
  -4  12   4        6.45        4.69      2.80 o 
  -3  12   4        8.69        4.12      2.67 o 
  -2  12   4        0.69       -2.28      2.28 o 
  -1  12   4        8.17        9.44      2.94 o 
   0  12   4       27.96       34.99      3.97 o 
   1  12   4       15.33       17.75      2.69 o 
   2  12   4       10.75       12.69      3.38 o 
   3  12   4       25.67       33.38      4.12 o 
   4  12   4        4.95        7.87      2.90 o 
   5  12   4        0.00        0.42      2.78 o 
   6  12   4        4.23        6.99      2.59 o 
   7  12   4        0.54        0.09      4.16 o 
  -8  13   4        1.02       -4.69      4.69 o 
  -7  13   4        0.01        4.73      5.04 o 
  -6  13   4        0.72        2.76      2.78 o 
  -5  13   4        0.38       -0.06      2.64 o 
  -4  13   4        0.81        1.71      3.68 o 
  -3  13   4        3.04        3.79      2.87 o 
  -2  13   4        2.01       -1.92      2.70 o 
  -1  13   4       15.82       12.23      4.14 o 
   0  13   4        7.43       14.47      3.24 o 
   1  13   4       18.96       17.88      3.57 o 
   2  13   4        0.11        2.03      2.70 o 
   3  13   4        3.31        3.97      2.96 o 
   4  13   4        3.84        8.93      3.16 o 
   5  13   4       24.87       36.58      4.30 o 
  -5  14   4        0.00        1.97      4.91 o 
  -4  14   4        0.33        0.39      4.78 o 
  -3  14   4        1.64       -3.99      4.51 o 
  -2  14   4        2.06       -3.37      4.21 o 
  -1  14   4        7.70        5.87      3.33 o 
   0  14   4        0.11       -1.32      4.29 o 
   1  14   4        0.41       -0.57      3.99 o 
   2  14   4        0.30        1.40      4.07 o 
   3  14   4        2.46        7.55      3.37 o 
 -16   1   5        0.06       -1.93      4.69 o 
 -15   1   5        0.99        9.46      3.66 o 
 -14   1   5       24.57       23.51      3.86 o 
 -13   1   5       12.66        5.91      2.86 o 
 -12   1   5        0.14       -1.01      2.42 o 
 -11   1   5        8.24        3.02      2.31 o 
 -10   1   5       46.06       51.99      3.90 o 
  -9   1   5      130.03      125.86      4.10 o 
  -8   1   5      113.50      102.08      3.61 o 
  -7   1   5      103.03       99.38      2.68 o 
  -6   1   5        1.16       -0.31      0.94 o 
  -5   1   5      145.76      144.40      3.05 o 
  -4   1   5        6.19        7.86      1.22 o 
  -3   1   5      122.40      120.33      3.15 o 
  -2   1   5        2.90        0.85      1.15 o 
  -1   1   5        2.83        0.62      1.36 o 
   0   1   5        4.45        2.61      1.39 o 
   1   1   5        9.22        9.59      1.41 o 
   2   1   5      177.97      182.03      5.25 o 
   3   1   5      141.43      155.58      4.97 o 
   4   1   5       41.30       41.32      2.98 o 
   5   1   5      313.42      321.02      7.76 o 
   6   1   5       39.67       42.58      3.22 o 
   7   1   5        6.80        6.31      2.04 o 
   8   1   5       32.38       29.41      3.08 o 
   9   1   5        0.25       -0.57      2.04 o 
  10   1   5       18.92       14.37      4.01 o 
  11   1   5        1.81       -0.07      2.26 o 
  12   1   5        1.80        2.81      2.67 o 
  13   1   5        6.02        5.52      4.80 o 
 -16   2   5       10.20       14.59      4.32 o 
 -15   2   5        0.09        1.40      3.24 o 
 -14   2   5        8.81       10.49      3.42 o 
 -13   2   5        0.92       -0.57      2.60 o 
 -12   2   5        2.06        6.55      2.70 o 
 -11   2   5        0.54        0.17      1.89 o 
 -10   2   5        3.76        1.35      2.83 o 
  -9   2   5        3.74        1.45      4.07 o 
  -8   2   5       94.79       96.42      4.46 o 
  -7   2   5      294.27      271.31      5.32 o 
  -6   2   5        0.61        0.97      0.78 o 
  -5   2   5       33.74       37.15      1.54 o 
  -4   2   5       19.82       20.10      1.40 o 
  -3   2   5       59.06       58.40      3.06 o 
  -2   2   5       97.09       94.92      4.33 o 
  -1   2   5        3.40        5.02      1.09 o 
   0   2   5        7.38        4.26      2.52 o 
   1   2   5      272.55      267.12      6.38 o 
   2   2   5        4.06        5.03      1.75 o 
   3   2   5       12.85       15.53      2.18 o 
   4   2   5        3.27        2.71      2.80 o 
   5   2   5      177.24      175.35      5.59 o 
   6   2   5       30.72       35.40      3.02 o 
   7   2   5      128.15      138.14      5.39 o 
   8   2   5      192.57      181.24      6.15 o 
   9   2   5       15.57       14.12      2.72 o 
  10   2   5       14.06       12.88      4.01 o 
  11   2   5        1.09        2.24      3.79 o 
  12   2   5        7.83        1.95      7.12 o 
  13   2   5        0.00       -2.87      3.15 o 
 -16   3   5       27.25       27.06      6.16 o 
 -15   3   5        0.70       -0.86      4.51 o 
 -14   3   5        0.29       -0.37      3.15 o 
 -13   3   5       14.22       10.94      5.37 o 
 -12   3   5        2.55        2.62      2.14 o 
 -11   3   5        1.13       -0.89      1.83 o 
 -10   3   5        0.03        0.33      3.88 o 
  -9   3   5        1.54        1.54      2.13 o 
  -8   3   5      115.02      116.50      3.76 o 
  -7   3   5        0.09        1.15      1.27 o 
  -6   3   5       15.06       12.25      1.63 o 
  -5   3   5        0.00       -0.02      1.13 o 
  -4   3   5       40.47       46.98      1.95 o 
  -3   3   5       30.43       31.27      1.66 o 
  -2   3   5       61.22       62.51      2.15 o 
  -1   3   5      264.99      267.66      6.21 o 
   0   3   5        0.52        0.97      1.36 o 
   1   3   5       74.76       72.64      3.51 o 
   2   3   5      366.72      348.07      7.67 o 
   3   3   5      285.34      297.63      9.68 o 
   4   3   5      157.75      151.15      6.38 o 
   5   3   5       15.80       17.31      2.33 o 
   6   3   5      120.27      112.95      4.68 o 
   7   3   5        0.16       -1.63      1.63 o 
   8   3   5        2.30        0.69      2.37 o 
   9   3   5        9.68        7.52      2.11 o 
  10   3   5        0.01       -0.13      1.78 o 
  11   3   5        8.37        8.97      2.45 o 
  12   3   5        1.73        1.55      2.44 o 
 -16   4   5       71.08       81.59      6.43 o 
 -15   4   5        1.71       -1.80      3.27 o 
 -14   4   5       16.96       19.54      4.00 o 
 -13   4   5        3.90        0.61      2.34 o 
 -12   4   5        0.90       -1.40      2.10 o 
 -11   4   5        0.04       -2.51      2.51 o 
 -10   4   5        0.79       -1.40      2.44 o 
  -9   4   5       78.16       84.78      7.05 o 
  -8   4   5       82.63       81.85      3.43 o 
  -7   4   5       53.63       51.44      2.96 o 
  -6   4   5      129.63      127.92      3.89 o 
  -5   4   5       17.81       15.49      2.01 o 
  -4   4   5      203.98      207.86      4.64 o 
  -3   4   5       31.63       34.30      2.56 o 
  -2   4   5        2.94        3.44      1.26 o 
  -1   4   5       35.70       37.13      2.18 o 
   0   4   5        0.51       -1.75      2.98 o 
   1   4   5        0.77        2.58      1.50 o 
   2   4   5        8.17        7.80      1.95 o 
   3   4   5       28.23       26.83      2.66 o 
   4   4   5       61.84       77.22      4.09 o 
   5   4   5        0.01        0.94      1.61 o 
   6   4   5        0.01       -0.50      1.42 o 
   7   4   5       90.77       81.46      3.69 o 
   8   4   5       14.35       11.82      2.09 o 
   9   4   5        2.34       -0.04      1.77 o 
  10   4   5       32.22       32.56      3.39 o 
  11   4   5        0.04        1.03      2.70 o 
  12   4   5        9.43        7.35      2.59 o 
  13   4   5        0.05        5.21      5.04 o 
 -15   5   5        4.96        7.50      3.79 o 
 -14   5   5        2.69       -2.46      2.63 o 
 -13   5   5        0.36       -2.31      2.31 o 
 -12   5   5        3.45        2.58      3.51 o 
 -11   5   5       33.47       34.84      4.03 o 
 -10   5   5       15.46       10.42      3.03 o 
  -9   5   5        1.83        3.97      1.84 o 
  -8   5   5       76.28       66.56      4.55 o 
  -7   5   5       71.69       72.59      3.67 o 
  -6   5   5       63.31       75.93      3.35 o 
  -5   5   5      266.33      264.99      6.05 o 
  -4   5   5      225.21      231.82      5.10 o 
  -3   5   5       22.32       16.49      1.49 o 
  -2   5   5        1.95        1.22      1.23 o 
  -1   5   5       10.67        9.19      1.57 o 
   0   5   5       20.80       22.51      2.73 o 
   1   5   5       58.44       64.39      3.58 o 
   2   5   5        0.13        1.91      1.74 o 
   3   5   5       26.71       23.38      2.17 o 
   4   5   5        3.68        4.97      1.80 o 
   5   5   5       48.87       53.74      3.08 o 
   6   5   5        0.82        0.66      2.15 o 
   7   5   5      118.42      109.24      4.12 o 
   8   5   5       11.24       15.67      2.53 o 
   9   5   5        2.06        3.27      1.99 o 
  10   5   5        0.97       -1.07      1.93 o 
  11   5   5       24.01       21.03      2.86 o 
  12   5   5       16.41       21.34      6.13 o 
 -15   6   5        2.12        2.32      3.18 o 
 -14   6   5        0.75       -0.34      2.78 o 
 -13   6   5        8.42       10.08      2.93 o 
 -12   6   5        0.04       -2.87      2.87 o 
 -11   6   5       21.97       21.32      3.65 o 
 -10   6   5        7.42        4.10      3.56 o 
  -9   6   5       12.00       10.67      2.13 o 
  -8   6   5        5.96        6.03      1.91 o 
  -7   6   5       41.92       40.93      2.87 o 
  -6   6   5      101.64       97.80      6.00 o 
  -5   6   5        7.46        9.35      2.64 o 
  -4   6   5      314.43      300.00      6.04 o 
  -3   6   5       73.30       69.54      7.93 o 
  -2   6   5        6.22        5.85      1.67 o 
  -1   6   5        1.46        2.39      1.38 o 
   0   6   5        0.36        0.34      1.40 o 
   1   6   5        5.35        8.86      3.27 o 
   2   6   5       12.20       13.63      1.92 o 
   3   6   5      117.76      119.69      6.99 o 
   4   6   5       40.25       37.08      2.65 o 
   5   6   5       58.71       58.66      3.27 o 
   6   6   5       62.83       66.17      3.57 o 
   7   6   5        6.39        6.26      1.70 o 
   8   6   5       42.38       38.38      3.01 o 
   9   6   5        7.99        5.52      2.05 o 
  10   6   5       20.00       25.72      5.06 o 
  11   6   5       11.87        9.68      2.59 o 
  12   6   5        1.17        2.06      4.60 o 
 -14   7   5        3.37       -0.97      2.98 o 
 -13   7   5        0.01       -3.30      3.30 o 
 -12   7   5        2.54       -2.25      3.00 o 
 -11   7   5        3.62        3.44      2.12 o 
 -10   7   5        1.67        3.67      2.33 o 
  -9   7   5       11.16       12.06      2.25 o 
  -8   7   5        3.35        5.43      2.06 o 
  -7   7   5       34.44       34.77      3.16 o 
  -6   7   5        1.94        1.19      1.59 o 
  -5   7   5      138.81      128.26      4.21 o 
  -4   7   5      107.83      100.66      4.67 o 
  -3   7   5       33.62       40.59      5.83 o 
  -2   7   5       29.28       22.61      2.76 o 
  -1   7   5        3.37        2.19      1.51 o 
   0   7   5        3.79        5.13      1.66 o 
   1   7   5        0.51        0.41      1.03 o 
   2   7   5        5.42        5.76      1.45 o 
   3   7   5      280.45      262.13      5.25 o 
   4   7   5       13.35       16.82      2.27 o 
   5   7   5        4.75        2.26      3.23 o 
   6   7   5       83.84       89.64      4.09 o 
   7   7   5       32.88       26.07      2.74 o 
   8   7   5       76.16       78.69      3.90 o 
   9   7   5       31.38       36.82      3.84 o 
  10   7   5        4.63        4.06      2.29 o 
  11   7   5        0.00        4.16      4.86 o 
 -14   8   5        0.25       -1.82      3.08 o 
 -13   8   5        3.08        6.44      3.97 o 
 -12   8   5        3.48        4.07      3.69 o 
 -11   8   5       32.73       28.66      3.13 o 
 -10   8   5        8.56       10.45      2.83 o 
  -9   8   5       14.10        8.69      2.39 o 
  -8   8   5        4.62        6.00      2.15 o 
  -7   8   5        5.90        6.84      2.14 o 
  -6   8   5        0.00       -0.26      1.95 o 
  -5   8   5        1.85        1.15      3.09 o 
  -4   8   5       14.40        8.51      4.58 o 
  -3   8   5      111.55      119.15      5.25 o 
  -2   8   5        0.13       -0.69      2.76 o 
  -1   8   5        9.24        8.54      2.48 o 
   0   8   5        5.67        8.00      1.86 o 
   1   8   5       13.03       12.84      2.10 o 
   2   8   5        9.34        8.96      1.72 o 
   3   8   5       60.18       65.09      2.93 o 
   4   8   5       10.26       15.34      1.99 o 
   5   8   5        0.03       -0.78      1.57 o 
   6   8   5       52.44       50.32      3.39 o 
   7   8   5       60.08       70.24      3.88 o 
   8   8   5        6.56        6.64      2.28 o 
   9   8   5        8.86        8.32      2.92 o 
  10   8   5       23.51       36.50      6.40 o 
 -13   9   5        0.07        0.55      4.03 o 
 -12   9   5        0.17        0.90      2.52 o 
 -11   9   5       13.40       12.82      3.25 o 
 -10   9   5       28.72       35.64      3.98 o 
  -9   9   5       19.85       20.89      2.87 o 
  -8   9   5        0.40       -1.17      2.25 o 
  -7   9   5       15.12       10.98      2.72 o 
  -6   9   5        2.74        3.13      2.14 o 
  -5   9   5       26.59       19.71      2.97 o 
  -4   9   5       25.64       26.65      3.32 o 
  -3   9   5      122.18      130.50      5.65 o 
  -2   9   5       99.01       93.70      4.85 o 
  -1   9   5        2.52        0.96      2.18 o 
   0   9   5        0.27        0.85      1.77 o 
   1   9   5       22.64       19.46      3.04 o 
   2   9   5       16.81       26.27      2.61 o 
   3   9   5      179.50      174.89      5.25 o 
   4   9   5       46.61       57.84      4.76 o 
   5   9   5        0.14        0.04      1.72 o 
   6   9   5       19.78       10.50      2.40 o 
   7   9   5        0.43        1.95      1.79 o 
   8   9   5        5.58        2.19      2.64 o 
   9   9   5       43.61       56.57      7.10 o 
 -12  10   5        0.03       -1.64      3.04 o 
 -11  10   5       10.16        7.12      4.73 o 
 -10  10   5        0.06       -2.08      2.08 o 
  -9  10   5       11.28       14.72      6.14 o 
  -8  10   5        0.23        4.83      2.83 o 
  -7  10   5        3.01        1.05      2.34 o 
  -6  10   5       35.79       28.59     10.82 o 
  -5  10   5       25.50       20.86      3.29 o 
  -4  10   5       17.42       18.56      3.04 o 
  -3  10   5       12.76       12.12      3.61 o 
  -2  10   5       25.36       22.94      4.14 o 
  -1  10   5        0.33        1.15      4.51 o 
   0  10   5       30.13       27.77      3.31 o 
   1  10   5        0.03        0.18      1.86 o 
   2  10   5        0.01       -1.20      1.87 o 
   3  10   5       47.83       48.42      5.61 o 
   4  10   5        4.62        4.68      2.98 o 
   5  10   5        2.41        2.29      1.90 o 
   6  10   5        2.24        0.16      2.29 o 
   7  10   5        0.39       -2.08      2.08 o 
   8  10   5        0.11        3.09      3.08 o 
 -10  11   5        6.84        2.30      2.62 o 
  -9  11   5       27.27       27.57      4.09 o 
  -8  11   5        0.42        5.70      2.98 o 
  -7  11   5        2.61        4.93      2.82 o 
  -6  11   5       22.19       13.83      3.16 o 
  -5  11   5        6.52       -1.08      4.67 o 
  -4  11   5        0.15       -2.40      2.40 o 
  -3  11   5        6.58        4.42      2.51 o 
  -2  11   5        0.57        4.28      3.07 o 
  -1  11   5        1.14        1.04      2.46 o 
   0  11   5        9.48        9.65      3.11 o 
   1  11   5       36.83       40.99      4.07 o 
   2  11   5        5.89        3.90      2.27 o 
   3  11   5        0.20        0.46      2.09 o 
   4  11   5       28.67       28.90      3.19 o 
   5  11   5       28.75       34.26      3.33 o 
   6  11   5       16.12       22.39      3.10 o 
   7  11   5       19.74       22.08      4.67 o 
  -9  12   5       10.31       10.74      5.61 o 
  -8  12   5        1.62       -2.32      4.78 o 
  -7  12   5        0.38       -0.16      2.63 o 
  -6  12   5        7.70        9.25      3.10 o 
  -5  12   5        0.36       -0.89      3.97 o 
  -4  12   5        1.21        3.77      2.77 o 
  -3  12   5        9.67        2.01      3.01 o 
  -2  12   5        0.81        1.95      2.81 o 
  -1  12   5       15.03       22.59      4.45 o 
   0  12   5       15.53       17.46      3.63 o 
   1  12   5       32.86       33.65      4.51 o 
   2  12   5        0.76       -0.53      2.63 o 
   3  12   5        5.06        5.16      2.55 o 
   4  12   5        0.54        2.30      2.86 o 
   5  12   5        1.60        4.47      3.05 o 
  -6  13   5        0.10        3.46      5.30 o 
  -5  13   5        0.08        2.02      4.78 o 
  -4  13   5        6.72       -0.39      4.73 o 
  -3  13   5        8.05       10.25      5.26 o 
  -2  13   5        0.00       -3.99      4.16 o 
  -1  13   5        1.13        1.24      3.07 o 
   0  13   5        0.33        3.11      5.00 o 
   1  13   5        5.12        3.51      4.82 o 
   2  13   5        4.75        3.42      5.04 o 
 -15   0   6        0.04        1.71      4.82 o 
 -14   0   6        1.45        0.22      4.64 o 
 -13   0   6        2.29       -3.68      3.68 o 
 -12   0   6        5.55        6.05      4.34 o 
 -11   0   6       16.11       12.44      4.34 o 
 -10   0   6       11.27        9.42      3.77 o 
  -9   0   6        8.31       18.71      4.12 o 
  -8   0   6        3.99        1.97      3.29 o 
  -7   0   6      277.10      281.57     21.80 o 
  -6   0   6      111.65      118.17      6.35 o 
  -5   0   6       76.02       76.67      3.62 o 
  -4   0   6      446.28      481.30      9.24 o 
  -3   0   6      137.75      145.03      6.75 o 
  -2   0   6      107.41      112.21      5.96 o 
  -1   0   6        2.82        2.50      2.28 o 
   0   0   6       69.35       78.96      5.39 o 
   1   0   6       14.20       10.78      3.11 o 
   2   0   6      112.62      108.31      6.40 o 
   3   0   6       45.31       49.16      4.86 o 
   4   0   6       77.66       75.50      5.74 o 
   5   0   6      177.38      175.00      8.81 o 
   6   0   6       47.86       42.94      5.21 o 
   7   0   6        9.05       10.82      3.77 o 
   8   0   6       87.40       78.87      6.84 o 
   9   0   6        3.24        8.24      3.81 o 
  10   0   6       20.37       27.60      5.04 o 
  11   0   6       16.10       23.88      4.95 o 
 -15   1   6        4.10        6.47      3.81 o 
 -14   1   6        0.54       -4.08      5.02 o 
 -13   1   6        1.38        5.91      3.23 o 
 -12   1   6        0.28        2.72      2.98 o 
 -11   1   6        8.18        6.03      2.73 o 
 -10   1   6       11.51       13.04      2.99 o 
  -9   1   6        1.61        3.93      2.29 o 
  -8   1   6       46.91       37.49      2.79 o 
  -7   1   6       56.24       49.29      4.45 o 
  -6   1   6        0.90        4.71      1.45 o 
  -5   1   6       46.02       43.54      1.86 o 
  -4   1   6       66.61       67.82      2.47 o 
  -3   1   6       47.38       35.09      2.65 o 
  -2   1   6        2.24        3.83      4.12 o 
  -1   1   6        2.54        0.98      1.55 o 
   0   1   6       13.16       14.58      1.79 o 
   1   1   6        0.66        1.36      1.72 o 
   2   1   6      277.39      304.54      7.68 o 
   3   1   6        3.11        2.15      1.90 o 
   4   1   6        0.29       -1.23      1.60 o 
   5   1   6      146.22      148.55      5.87 o 
   6   1   6       73.56       76.13      4.44 o 
   7   1   6        7.41        6.93      2.43 o 
   8   1   6       28.96       34.35      3.73 o 
   9   1   6        4.99        1.91      2.17 o 
  10   1   6        6.47        6.59      2.82 o 
  11   1   6        9.91       11.39      3.33 o 
 -15   2   6        3.11        8.63      5.41 o 
 -14   2   6        0.00       -3.53      4.54 o 
 -13   2   6        3.60        3.57      3.05 o 
 -12   2   6        0.18        0.64      2.77 o 
 -11   2   6        8.07        7.98      2.86 o 
 -10   2   6        1.26        9.51      2.40 o 
  -9   2   6        2.26        6.86      2.66 o 
  -8   2   6      111.29      112.66      5.16 o 
  -7   2   6      211.77      202.00      4.92 o 
  -6   2   6       39.58       33.64      2.33 o 
  -5   2   6       20.69       26.17      1.81 o 
  -4   2   6      105.12      100.87      2.89 o 
  -3   2   6       29.55       26.52      1.79 o 
  -2   2   6      110.80      114.93      4.36 o 
  -1   2   6       86.35       82.16      3.86 o 
   0   2   6       65.94       56.60      3.83 o 
   1   2   6       72.88       78.22      3.95 o 
   2   2   6        2.64        4.32      1.98 o 
   3   2   6        7.89       10.08      2.23 o 
   4   2   6        2.06        1.70      1.91 o 
   5   2   6      228.06      225.13     13.45 o 
   6   2   6      180.71      199.33      9.29 o 
   7   2   6       21.70       19.00      2.99 o 
   8   2   6        0.35       -0.97      2.09 o 
   9   2   6       20.26       18.39      3.25 o 
  10   2   6        4.36        0.40      3.13 o 
  11   2   6        8.87        9.11      2.94 o 
 -15   3   6        0.92       -2.17      3.65 o 
 -14   3   6        0.01        2.83      3.21 o 
 -13   3   6        0.11        3.40      3.05 o 
 -12   3   6        0.00       -0.71      2.61 o 
 -11   3   6        4.52        3.21      2.83 o 
 -10   3   6       45.53       41.32      3.90 o 
  -9   3   6        1.36       -1.24      2.37 o 
  -8   3   6       49.89       61.31     10.38 o 
  -7   3   6       77.68       87.34      3.52 o 
  -6   3   6       16.49       16.31      1.97 o 
  -5   3   6       14.77       16.71      1.95 o 
  -4   3   6       31.52       27.48      2.61 o 
  -3   3   6       75.45       83.03      3.23 o 
  -2   3   6       33.01       41.50      2.55 o 
  -1   3   6        7.16        7.35      1.92 o 
   0   3   6       13.94       15.60      2.37 o 
   1   3   6      152.19      155.05      5.43 o 
   2   3   6       61.75       71.11      3.90 o 
   3   3   6      130.85      132.88      6.91 o 
   4   3   6       21.05       21.52      2.83 o 
   5   3   6       13.26       18.16      2.70 o 
   6   3   6       93.35       90.27     10.41 o 
   7   3   6        3.73        1.95      2.13 o 
   8   3   6        0.20       -1.17      1.83 o 
   9   3   6        0.55       -1.49      2.22 o 
  10   3   6        1.55        2.06      2.80 o 
  11   3   6       11.54        4.78      4.03 o 
 -15   4   6        9.62       10.19      4.25 o 
 -14   4   6        0.60       -0.77      3.49 o 
 -13   4   6        0.02       -2.40      5.13 o 
 -12   4   6        1.39        1.74      2.51 o 
 -11   4   6        0.73        0.59      2.80 o 
 -10   4   6        1.03       -0.05      2.76 o 
  -9   4   6       58.19       67.29      4.57 o 
  -8   4   6        0.05       -0.76      1.62 o 
  -7   4   6        1.85        3.30      1.73 o 
  -6   4   6       61.11       60.46      3.01 o 
  -5   4   6       64.86       56.16      2.89 o 
  -4   4   6      132.11      144.60      5.41 o 
  -3   4   6        4.53        4.36      1.63 o 
  -2   4   6        0.52        1.66      1.55 o 
  -1   4   6       20.72       22.76      2.14 o 
   0   4   6       14.06       16.20      4.21 o 
   1   4   6        5.86        8.89      3.22 o 
   2   4   6       48.02       50.79      3.59 o 
   3   4   6      142.79      129.78      5.19 o 
   4   4   6      118.15      108.15      4.85 o 
   5   4   6        3.51        4.58      2.18 o 
   6   4   6       41.76       42.94      3.76 o 
   7   4   6        1.02       -0.17      2.25 o 
   8   4   6        7.30        8.34      2.75 o 
   9   4   6       27.06       22.74      6.05 o 
  10   4   6        5.54        3.52      3.57 o 
  11   4   6        1.17       -3.07      3.42 o 
 -14   5   6        2.49        1.83      3.56 o 
 -13   5   6        1.42        0.47      2.83 o 
 -12   5   6        6.47        6.12      3.24 o 
 -11   5   6       26.61       27.10      3.99 o 
 -10   5   6       28.39       31.33      4.05 o 
  -9   5   6       19.93       23.46      3.61 o 
  -8   5   6       44.39       52.95      3.19 o 
  -7   5   6       50.67       43.94      4.59 o 
  -6   5   6       47.08       50.67      3.66 o 
  -5   5   6       42.50       48.39      6.90 o 
  -4   5   6      130.29      125.62     10.47 o 
  -3   5   6        0.77       -0.49      2.87 o 
  -2   5   6        8.86        5.77      1.58 o 
  -1   5   6       15.51       10.25      2.31 o 
   0   5   6        0.48        1.63      1.45 o 
   1   5   6       55.44       47.46      3.44 o 
   2   5   6       45.32       38.39      3.31 o 
   3   5   6       43.70       47.57      5.46 o 
   4   5   6       38.43       40.03      3.72 o 
   5   5   6        7.53        4.98      1.90 o 
   6   5   6       34.78       32.81      3.45 o 
   7   5   6       55.46       57.16      4.89 o 
   8   5   6       58.54       65.36      8.68 o 
   9   5   6       46.14       51.17      4.36 o 
  10   5   6        3.20        0.66      3.07 o 
 -14   6   6        1.96       -2.06      3.32 o 
 -13   6   6        0.02        1.98      2.89 o 
 -12   6   6        1.50        0.46      5.19 o 
 -11   6   6       18.86       20.42      3.85 o 
 -10   6   6        4.88        4.29      3.05 o 
  -9   6   6       31.16       27.85      2.82 o 
  -8   6   6       19.24       15.57      2.39 o 
  -7   6   6        1.60        1.17      1.78 o 
  -6   6   6        2.52        4.20      2.19 o 
  -5   6   6        0.75        0.92      2.06 o 
  -4   6   6        6.47        1.98      3.46 o 
  -3   6   6        1.63       -0.94      1.83 o 
  -2   6   6        0.00       -1.23      1.84 o 
  -1   6   6        0.14        0.79      1.43 o 
   0   6   6        0.62       -1.53      1.53 o 
   1   6   6        0.69       -1.26      1.42 o 
   2   6   6        3.11        1.39      2.89 o 
   3   6   6       12.58        6.19      2.57 o 
   4   6   6        0.10        0.90      2.30 o 
   5   6   6       78.68       83.33      4.88 o 
   6   6   6       92.78       96.52      4.14 o 
   7   6   6       62.78       70.76     11.68 o 
   8   6   6       33.83       38.98      3.93 o 
   9   6   6        8.40       14.95      2.80 o 
  10   6   6       18.64       29.54      3.97 o 
 -13   7   6        4.14        2.91      3.92 o 
 -12   7   6       22.61       21.00      6.62 o 
 -11   7   6        0.00       -3.05      3.40 o 
 -10   7   6        0.07        1.45      2.16 o 
  -9   7   6       15.14       13.41      2.55 o 
  -8   7   6        7.39        3.46      2.11 o 
  -7   7   6       10.39       13.00      2.82 o 
  -6   7   6        4.24        6.12      2.48 o 
  -5   7   6       38.93       43.30      4.49 o 
  -4   7   6        3.64        4.35      2.19 o 
  -3   7   6        1.94       -0.42      2.00 o 
  -2   7   6        2.86        1.44      2.00 o 
  -1   7   6        3.65        3.31      2.03 o 
   0   7   6        5.19        1.24      1.76 o 
   1   7   6       13.39       11.08      2.23 o 
   2   7   6       30.76       34.14      2.92 o 
   3   7   6        0.05       -0.19      1.82 o 
   4   7   6        9.52       10.46      2.85 o 
   5   7   6        0.12       -0.59      2.38 o 
   6   7   6       20.89       18.69      2.72 o 
   7   7   6        2.23        4.13      2.16 o 
   8   7   6        2.54       -0.93      1.91 o 
   9   7   6       15.93       23.43      3.71 o 
 -12   8   6        4.79        1.07      3.74 o 
 -11   8   6        1.03       -1.28      3.34 o 
 -10   8   6        4.93        2.88      2.34 o 
  -9   8   6        0.10       -2.11      2.11 o 
  -8   8   6       10.47        4.12      4.10 o 
  -7   8   6        0.33        2.30      3.11 o 
  -6   8   6       25.64       28.74      3.54 o 
  -5   8   6       85.05       86.38      4.96 o 
  -4   8   6        2.42        4.41      2.32 o 
  -3   8   6       58.79       51.95      4.06 o 
  -2   8   6        0.47       -0.30      2.08 o 
  -1   8   6        2.44        1.00      2.21 o 
   0   8   6       21.22       20.97      2.49 o 
   1   8   6       51.81       53.38      4.00 o 
   2   8   6        3.11        4.33      2.08 o 
   3   8   6       85.88       97.63      4.36 o 
   4   8   6        4.17       -1.08      1.59 o 
   5   8   6        2.10        6.37      1.95 o 
   6   8   6       27.44       25.53      2.96 o 
   7   8   6        0.81        3.42      2.46 o 
   8   8   6        8.49       10.89      2.96 o 
 -11   9   6        1.04       -1.18      2.40 o 
 -10   9   6        0.01       -0.50      2.26 o 
  -9   9   6        0.00        1.28      2.87 o 
  -8   9   6       19.40       16.23      3.32 o 
  -7   9   6        3.29        5.15      2.76 o 
  -6   9   6        1.03       -0.23      2.44 o 
  -5   9   6       28.46       20.81      3.27 o 
  -4   9   6       12.76       13.84      3.05 o 
  -3   9   6        4.61        8.15      3.66 o 
  -2   9   6       71.73       75.48      4.88 o 
  -1   9   6       38.72       36.93      8.87 o 
   0   9   6        2.17       -0.18      4.07 o 
   1   9   6      119.10      122.25      4.75 o 
   2   9   6        0.21       -1.40      2.02 o 
   3   9   6        5.58        6.10      2.30 o 
   4   9   6       26.06       35.64      3.27 o 
   5   9   6        0.27       -0.48      1.88 o 
   6   9   6        3.50        2.28      2.00 o 
   7   9   6        0.60        0.42      2.22 o 
 -10  10   6        0.01       -0.22      2.80 o 
  -9  10   6        5.19        3.09      2.97 o 
  -8  10   6        6.45        6.99      3.05 o 
  -7  10   6        0.08        0.81      2.72 o 
  -6  10   6        3.87       -0.80      3.46 o 
  -5  10   6        6.75        4.37      2.75 o 
  -4  10   6        4.12        6.47      2.93 o 
  -3  10   6       14.71       15.05      3.27 o 
  -2  10   6        0.08        4.19      2.58 o 
  -1  10   6        2.64        4.03      2.69 o 
   0  10   6       34.63       34.11      3.90 o 
   1  10   6        2.12        3.38      2.76 o 
   2  10   6        4.27        1.95      2.39 o 
   3  10   6        0.20        0.68      2.28 o 
   4  10   6        0.76        4.38      2.33 o 
   5  10   6        0.15       -2.12      2.27 o 
   6  10   6        1.07        5.29      3.21 o 
  -8  11   6        0.15        2.41      5.04 o 
  -7  11   6        0.43        2.16      2.61 o 
  -6  11   6        0.01        1.28      4.56 o 
  -5  11   6        0.03        3.03      2.80 o 
  -4  11   6        1.19        1.56      4.10 o 
  -3  11   6        1.47        2.10      4.16 o 
  -2  11   6        0.05        0.42      2.40 o 
  -1  11   6        1.47        3.81      2.80 o 
   0  11   6        0.17       -0.55      3.77 o 
   1  11   6        1.08       -1.26      2.58 o 
   2  11   6        0.61        3.70      2.96 o 
   3  11   6        1.47       -2.59      4.05 o 
   4  11   6        0.51       -1.08      2.99 o 
  -5  12   6        0.50        1.14      5.21 o 
  -4  12   6        0.73       -4.34      4.34 o 
  -3  12   6       10.85        9.68      5.48 o 
  -2  12   6        0.14        1.40      4.64 o 
  -1  12   6        0.35       -0.09      4.64 o 
   0  12   6        3.46       -0.22      4.12 o 
   1  12   6       16.40       19.02      5.52 o 
 -14   1   7        0.01       -1.12      3.49 o 
 -13   1   7        0.30       -2.41      5.39 o 
 -12   1   7        4.73        0.51      2.94 o 
 -11   1   7       14.23       10.30      3.35 o 
 -10   1   7       37.26       35.83      4.00 o 
  -9   1   7        3.01       -0.13      3.42 o 
  -8   1   7        1.43        0.45      2.42 o 
  -7   1   7        4.82        7.19      2.53 o 
  -6   1   7        6.24        8.38      3.00 o 
  -5   1   7        7.32        7.54      1.60 o 
  -4   1   7        0.02       -1.19      1.19 o 
  -3   1   7        9.55        8.64      1.86 o 
  -2   1   7        1.46        2.30      1.60 o 
  -1   1   7        0.43        1.07      1.91 o 
   0   1   7        6.75        6.56      3.66 o 
   1   1   7       54.95       68.99      5.24 o 
   2   1   7      262.59      282.27      8.16 o 
   3   1   7       60.19       66.18      4.38 o 
   4   1   7        5.92        4.60      2.47 o 
   5   1   7        6.45        4.92      2.57 o 
   6   1   7        6.38        7.09      2.68 o 
   7   1   7        4.59        1.62      2.56 o 
   8   1   7       13.33       14.30      3.16 o 
 -14   2   7        0.15       -0.85      3.32 o 
 -13   2   7        0.09        1.67      3.27 o 
 -12   2   7        7.51        8.66      3.27 o 
 -11   2   7        3.58       -2.37      2.79 o 
 -10   2   7       56.72       55.24      4.59 o 
  -9   2   7       10.24        7.31      2.94 o 
  -8   2   7        1.62        0.63      2.55 o 
  -7   2   7       14.92       16.79      3.02 o 
  -6   2   7        0.02        3.18      2.93 o 
  -5   2   7       20.98       24.76      2.38 o 
  -4   2   7       72.34       69.71      4.15 o 
  -3   2   7        1.98        0.09      1.52 o 
  -2   2   7        0.00        4.02      1.99 o 
  -1   2   7       40.42       44.61      4.93 o 
   0   2   7        0.01        1.23      1.66 o 
   1   2   7       11.58       14.77      3.02 o 
   2   2   7       12.29       14.51      2.91 o 
   3   2   7      104.20      103.95      5.23 o 
   4   2   7        1.13        4.54      2.61 o 
   5   2   7       61.46       56.99      4.34 o 
   6   2   7       25.18       19.78      3.33 o 
   7   2   7        2.96        2.38      2.63 o 
   8   2   7        0.32       -1.32      2.40 o 
 -14   3   7        0.00       -3.41      3.41 o 
 -13   3   7        0.00        0.11      3.14 o 
 -12   3   7        8.20        3.60      3.34 o 
 -11   3   7        3.28        5.08      4.05 o 
 -10   3   7       97.17       89.05      5.50 o 
  -9   3   7       22.53       29.42      5.37 o 
  -8   3   7        0.00       -2.35      2.35 o 
  -7   3   7        4.33        2.14      2.51 o 
  -6   3   7        1.36       -0.64      1.64 o 
  -5   3   7        1.25       -0.79      2.32 o 
  -4   3   7       16.52       16.25      2.66 o 
  -3   3   7        5.51        5.23      2.09 o 
  -2   3   7        4.00        3.03      1.75 o 
  -1   3   7       20.77       21.35      2.84 o 
   0   3   7       85.67       79.26      7.36 o 
   1   3   7       76.95       83.25      4.80 o 
   2   3   7       39.02       40.01      3.70 o 
   3   3   7       23.99       21.72      4.16 o 
   4   3   7        4.26        4.73      2.57 o 
   5   3   7        8.34        9.48      2.80 o 
   6   3   7        0.00        1.20      2.39 o 
   7   3   7        2.94        5.46      2.94 o 
   8   3   7        1.04        2.94      4.07 o 
 -13   4   7        0.01       -3.64      3.64 o 
 -12   4   7        1.83        0.87      3.01 o 
 -11   4   7        0.98        1.83      3.28 o 
 -10   4   7       47.15       57.91      4.78 o 
  -9   4   7       20.09       20.93      3.58 o 
  -8   4   7        1.14        4.46      3.77 o 
  -7   4   7        1.68        5.04      1.96 o 
  -6   4   7        2.86        2.90      2.21 o 
  -5   4   7        2.15        4.17      2.33 o 
  -4   4   7        1.48        0.84      2.01 o 
  -3   4   7        2.22       -0.22      2.94 o 
  -2   4   7        0.00       -0.55      1.53 o 
  -1   4   7       35.20       37.15      2.79 o 
   0   4   7       27.36       28.42      3.22 o 
   1   4   7       36.29       32.97      3.72 o 
   2   4   7       15.17       15.21      4.62 o 
   3   4   7       27.03       26.47      2.75 o 
   4   4   7        1.68        2.51      2.37 o 
   5   4   7       35.25       39.30      6.24 o 
   6   4   7        0.34       -0.73      2.33 o 
   7   4   7       14.08       11.49      4.86 o 
   8   4   7        0.06       -2.94      2.94 o 
 -13   5   7        4.11        2.20      3.53 o 
 -12   5   7        0.42        2.22      2.83 o 
 -11   5   7        2.05       -0.35      3.30 o 
 -10   5   7        3.01        2.72      3.23 o 
  -9   5   7        1.68       -0.22      2.89 o 
  -8   5   7        4.28        3.59      2.97 o 
  -7   5   7       33.53       31.99      3.97 o 
  -6   5   7       24.40       20.16      4.47 o 
  -5   5   7        0.19       -0.67      2.04 o 
  -4   5   7        0.00        2.79      2.15 o 
  -3   5   7        9.43        2.17      2.28 o 
  -2   5   7        1.95        0.98      2.83 o 
  -1   5   7        7.65        9.27      2.12 o 
   0   5   7        0.42       -0.95      1.94 o 
   1   5   7       10.92       14.68      6.02 o 
   2   5   7        0.11       -2.67      2.67 o 
   3   5   7        6.85        3.31      2.50 o 
   4   5   7        8.26       10.22      2.55 o 
   5   5   7       12.75       15.78      3.18 o 
   6   5   7        3.03        2.17      2.87 o 
   7   5   7        1.90       -0.41      2.66 o 
 -12   6   7        0.05       -1.34      3.59 o 
 -11   6   7        0.02       -0.48      3.36 o 
 -10   6   7        0.00       -1.24      3.68 o 
  -9   6   7        9.38       13.41      5.30 o 
  -8   6   7        3.18        2.33      4.62 o 
  -7   6   7        2.98        5.34      5.19 o 
  -6   6   7       72.17       66.77      5.85 o 
  -5   6   7        2.35        1.35      2.37 o 
  -4   6   7        1.30        1.10      2.89 o 
  -3   6   7       15.93        9.89      2.67 o 
  -2   6   7        0.12       -0.18      2.26 o 
  -1   6   7        0.30       -0.97      2.10 o 
   0   6   7        0.53       -0.38      1.74 o 
   1   6   7        6.30        7.74      2.48 o 
   2   6   7        1.77        0.74      1.88 o 
   3   6   7        9.27       12.06      3.05 o 
   4   6   7       45.77       57.42      8.19 o 
   5   6   7        0.02        1.18      2.36 o 
   6   6   7        0.09        1.31      2.40 o 
 -11   7   7        3.53        3.61      6.16 o 
 -10   7   7        0.00       -2.67      4.60 o 
  -9   7   7        6.29        6.84      2.80 o 
  -8   7   7        5.06        7.22      2.90 o 
  -7   7   7       34.28       30.85      6.99 o 
  -6   7   7      146.69      153.95     13.43 o 
  -5   7   7        1.59        2.90      2.56 o 
  -4   7   7       34.27       35.47      4.36 o 
  -3   7   7        5.81        9.86      4.86 o 
  -2   7   7        4.95        3.20      2.47 o 
  -1   7   7        1.37       -1.58      2.19 o 
   0   7   7        3.28        4.76      2.58 o 
   1   7   7       62.54       58.96      3.64 o 
   2   7   7        4.79        7.64      2.39 o 
   3   7   7        5.61        4.81      2.23 o 
   4   7   7        3.35       -2.50      5.10 o 
   5   7   7       11.06       12.13      4.12 o 
   6   7   7       10.38       11.87      5.08 o 
 -10   8   7        0.11       -4.64      4.64 o 
  -9   8   7        0.47        3.15      4.10 o 
  -8   8   7        5.19        6.91      2.89 o 
  -7   8   7        6.57        6.48      2.97 o 
  -6   8   7       70.31       68.20      5.76 o 
  -5   8   7        0.46        6.02      2.59 o 
  -4   8   7        4.18        4.47      2.74 o 
  -3   8   7        0.52       -2.15      2.15 o 
  -2   8   7        3.91        5.16      5.83 o 
  -1   8   7        4.42        0.36      2.35 o 
   0   8   7       10.69        4.79      2.60 o 
   1   8   7        8.86        5.02      2.63 o 
   2   8   7        0.75       -0.48      2.09 o 
   3   8   7        3.93        3.34      2.45 o 
   4   8   7       11.82        8.90      2.55 o 
   5   8   7       26.90       28.04      4.03 o 
  -9   9   7        2.47        0.67      4.64 o 
  -8   9   7        3.35        3.09      2.93 o 
  -7   9   7        3.02        5.24      3.16 o 
  -6   9   7       14.47       12.85      6.29 o 
  -5   9   7       21.29       24.25      3.82 o 
  -4   9   7        3.96        3.42      2.62 o 
  -3   9   7        0.09       -2.21      2.21 o 
  -2   9   7        0.61        0.99      2.58 o 
  -1   9   7        3.95        3.52      2.64 o 
   0   9   7       12.60       13.90      3.59 o 
   1   9   7       54.51       63.56      5.11 o 
   2   9   7        0.11        1.64      2.62 o 
   3   9   7        1.56       -0.17      2.93 o 
   4   9   7       36.15       37.73      8.26 o 
  -7  10   7        0.01        2.41      4.91 o 
  -6  10   7        0.06       -2.37      4.47 o 
  -5  10   7        3.01        3.99      5.17 o 
  -4  10   7        1.14        0.88      4.91 o 
  -3  10   7        0.01        3.11      4.25 o 
  -2  10   7        5.42        4.47      3.99 o 
  -1  10   7        0.81        3.94      4.60 o 
   0  10   7        9.87        4.95      4.64 o 
   1  10   7       11.08        4.86      4.78 o 
   2  10   7        0.08        2.19      4.56 o 
 -12   0   8        0.08        0.48      4.91 o 
 -11   0   8        0.72        5.21      4.95 o 
 -10   0   8       20.11       25.37      6.00 o 
  -9   0   8       16.76       13.10      5.00 o 
  -8   0   8        3.22        2.98      4.29 o 
  -7   0   8        0.06        2.15      3.77 o 
  -6   0   8       86.99       83.91      7.14 o 
  -5   0   8        9.07       11.92      4.07 o 
  -4   0   8        0.75        3.51      3.11 o 
  -3   0   8        0.00        0.35      3.11 o 
  -2   0   8       13.73       19.72      4.43 o 
  -1   0   8        7.61        7.27      4.03 o 
   0   0   8       33.11       29.18      5.21 o 
   1   0   8       12.65       16.83      4.73 o 
   2   0   8       98.79      118.48      8.68 o 
   3   0   8      131.42      155.46      9.99 o 
   4   0   8        6.70        6.97      4.64 o 
   5   0   8        0.79        0.70      4.12 o 
 -12   1   8        0.57        1.32      4.23 o 
 -11   1   8        0.62       -2.00      3.16 o 
 -10   1   8        9.48       10.66      3.51 o 
  -9   1   8        2.54        2.94      4.47 o 
  -8   1   8        1.14        3.48      3.10 o 
  -7   1   8        1.30        0.82      2.77 o 
  -6   1   8       20.83       10.43      4.21 o 
  -5   1   8        3.73        2.15      3.46 o 
  -4   1   8        1.71        2.88      1.86 o 
  -3   1   8        3.15        3.50      1.92 o 
  -2   1   8        0.20        1.99      2.28 o 
  -1   1   8        2.26        1.11      2.25 o 
   0   1   8        0.76        1.57      2.65 o 
   1   1   8       35.37       38.20      4.12 o 
   2   1   8       50.10       55.38      4.68 o 
   3   1   8        6.35       10.69      3.31 o 
   4   1   8        9.45        8.71      3.22 o 
   5   1   8        5.61        7.33      3.16 o 
 -12   2   8        0.00        1.38      5.13 o 
 -11   2   8        8.73        9.74      3.64 o 
 -10   2   8        8.96        4.17      3.33 o 
  -9   2   8       33.58       34.20      4.29 o 
  -8   2   8        0.38        6.05      4.51 o 
  -7   2   8        1.01        2.19      3.86 o 
  -6   2   8       42.27       50.21      5.92 o 
  -5   2   8        2.52        0.87      5.35 o 
  -4   2   8        1.60        4.80      2.39 o 
  -3   2   8       11.02        5.99      4.80 o 
  -2   2   8        2.86        3.46      1.99 o 
  -1   2   8       37.45       47.63      4.11 o 
   0   2   8       39.59       45.15      8.35 o 
   1   2   8       24.02       25.47      6.90 o 
   2   2   8        2.07        2.11      2.73 o 
   3   2   8       80.83       97.01      9.38 o 
   4   2   8        6.15        0.37      2.83 o 
   5   2   8        7.99        6.87      3.07 o 
 -11   3   8        6.93        9.45      3.73 o 
 -10   3   8        4.91        6.33      4.43 o 
  -9   3   8       18.75        5.78      5.13 o 
  -8   3   8        5.32        1.93      3.99 o 
  -7   3   8        0.02       -1.93      3.68 o 
  -6   3   8       13.73       10.82      4.60 o 
  -5   3   8        4.76        5.21      2.60 o 
  -4   3   8       10.34       14.08      3.05 o 
  -3   3   8        5.21        3.61      4.60 o 
  -2   3   8        4.40        7.65      2.89 o 
  -1   3   8        9.00        6.49      2.15 o 
   0   3   8        3.61       -0.60      2.48 o 
   1   3   8       36.42       33.76      3.94 o 
   2   3   8       11.11        4.84      3.01 o 
   3   3   8        7.71        6.11      3.19 o 
   4   3   8        3.94       11.34      3.36 o 
   5   3   8        1.86        2.06      2.68 o 
 -11   4   8       18.37       24.59      6.46 o 
 -10   4   8        0.11        5.30      4.91 o 
  -9   4   8        9.40       18.84      5.65 o 
  -8   4   8        1.16       -3.64      3.86 o 
  -7   4   8        0.20       -0.26      3.86 o 
  -6   4   8        6.43        2.87      2.40 o 
  -5   4   8        3.71        4.47      2.69 o 
  -4   4   8       15.94       18.33      4.51 o 
  -3   4   8        3.05       -0.55      2.52 o 
  -2   4   8        2.99        1.99      2.45 o 
  -1   4   8        1.58        0.57      2.17 o 
   0   4   8        3.81        1.02      2.04 o 
   1   4   8       15.43       17.15      2.79 o 
   2   4   8       12.56        9.97      3.16 o 
   3   4   8        0.43        1.59      2.71 o 
   4   4   8       15.23       15.02      3.48 o 
 -10   5   8        1.66       -2.06      5.08 o 
  -9   5   8        3.76        3.86      4.86 o 
  -8   5   8        8.07        1.40      4.25 o 
  -7   5   8        4.32        3.99      4.38 o 
  -6   5   8        7.92        5.29      3.07 o 
  -5   5   8        0.53        0.96      2.42 o 
  -4   5   8        3.52        3.78      2.60 o 
  -3   5   8        1.14        1.33      2.64 o 
  -2   5   8        0.08        1.49      2.80 o 
  -1   5   8        9.26       10.55      3.08 o 
   0   5   8       13.50        6.63      3.89 o 
   1   5   8        0.26       -0.21      2.05 o 
   2   5   8        6.63        5.13      2.76 o 
   3   5   8        6.08        3.75      2.77 o 
   4   5   8        0.05       -3.51      3.51 o 
  -9   6   8        0.02        5.26      5.35 o 
  -8   6   8       24.44       31.90      6.44 o 
  -7   6   8        5.97        5.60      3.05 o 
  -6   6   8        9.41        6.47      3.79 o 
  -5   6   8        9.54        5.70      2.98 o 
  -4   6   8        0.74        3.95      2.71 o 
  -3   6   8        1.78       -3.58      4.51 o 
  -2   6   8        3.19        5.08      3.97 o 
  -1   6   8       12.00       14.24      3.39 o 
   0   6   8        6.96        4.97      2.74 o 
   1   6   8        3.77        4.94      2.36 o 
   2   6   8       10.52       12.30      2.66 o 
   3   6   8        1.75       -1.53      4.21 o 
  -8   7   8        6.91       13.89      5.87 o 
  -7   7   8        0.29        3.83      5.48 o 
  -6   7   8        0.03        6.30      3.26 o 
  -5   7   8        2.16        3.78      2.84 o 
  -4   7   8        0.00       -2.41      2.41 o 
  -3   7   8        2.26        4.56      2.61 o 
  -2   7   8        0.88        0.56      2.46 o 
  -1   7   8        1.29       -2.48      2.48 o 
   0   7   8       10.63       10.00      3.16 o 
   1   7   8        0.11       -1.93      3.59 o 
   2   7   8       25.03       23.58      3.96 o 
   3   7   8       10.67       14.39      3.65 o 
  -6   8   8        3.08        2.19      5.21 o 
  -5   8   8       21.67       22.30      6.00 o 
  -4   8   8        4.25        3.15      4.82 o 
  -3   8   8        0.23        4.91      4.64 o 
  -2   8   8        4.65        2.28      4.56 o 
  -1   8   8       10.37        8.19      5.00 o 
   0   8   8        2.20        5.61      4.56 o 
   1   8   8       11.93       16.08      5.00 o 
  -8   1   9        4.17        5.70      4.95 o 
  -7   1   9        0.31        6.05      4.64 o 
  -5   1   9        3.66        3.11      3.99 o 
  -4   1   9        0.57        2.37      3.86 o 
  -3   1   9        0.15        1.80      2.76 o 
  -2   1   9        0.37       -1.09      2.59 o 
  -1   1   9        8.16       10.38      3.47 o 
   0   1   9      186.40      229.62      8.72 o 
   1   1   9        0.10       -2.97      5.43 o 
   2   1   9        0.09       -4.03      4.03 o 
  -8   2   9        0.00        5.65      4.56 o 
  -6   2   9        5.72        4.25      4.29 o 
  -5   2   9        0.04       -3.55      3.55 o 
  -4   2   9        0.33       -1.75      3.68 o 
  -3   2   9        3.56        1.35      2.79 o 
  -2   2   9        0.78       -0.22      2.79 o 
  -1   2   9        0.32       -2.55      3.01 o 
   0   2   9        0.61       -2.81      2.81 o 
   1   2   9        0.30        7.81      3.55 o 
   2   2   9        0.59        0.04      4.43 o 
  -7   3   9        2.62        3.72      4.51 o 
  -6   3   9       10.16        7.36      4.60 o 
  -5   3   9        0.62        2.06      4.29 o 
  -4   3   9        2.32        3.00      2.93 o 
  -3   3   9        4.85        5.04      2.57 o 
  -2   3   9        1.19        1.76      2.98 o 
  -1   3   9        0.44        5.25      2.92 o 
   0   3   9        1.02       -1.29      6.13 o 
   1   3   9       13.03        9.77      5.00 o 
  -7   4   9        1.21       -4.03      4.03 o 
  -6   4   9        0.18       -0.04      4.07 o 
  -5   4   9        0.24       -0.84      2.82 o 
  -4   4   9        0.76        2.08      3.88 o 
  -3   4   9       11.13       14.15      5.28 o 
  -2   4   9       11.76       11.90      3.29 o 
  -1   4   9        9.62        8.68      4.86 o 
   0   4   9        1.75        3.24      3.90 o 
   1   4   9        0.82        0.88      4.43 o 
  -5   5   9        1.39        1.07      3.00 o 
  -4   5   9        0.07       -2.51      2.51 o 
  -3   5   9        1.02       -0.18      4.21 o 
  -2   5   9        6.86        8.33      4.73 o 
  -1   5   9        0.17       10.25      4.82 o 
                                                 
